# Supplementary material for: Proteomic analysis of prolactinoma cells by immuno-laser capture microdissection combined with online two-dimensional nano-scale liquid chromatography/mass spectrometry
Source: Proteome Sci. 2010 Jan 29;8:2. doi: 10.1186/1477-5956-8-2 (PMC2825229; doi:10.1186/1477-5956-8-2)
Supplement: Additional file 1 — Prolactinoma proteome database. Microsoft Excel spreadsheet (XLS format) containing the proteome database for prolactin cells isolated from prolactinomas by immuno-LCM. [file 1477-5956-8-2-S1.XLS]

## Sheet: Dtotal
protein	Description	AANum	Mw	pI	num unique peps	tot num peps
IPI00003166.5	CYTOSOLIC PHOSPHOLIPASE A2 GAMMA PRECURSOR	541	60948.8	6.45005	1	1
IPI00003309.4	DNA-DIRECTED RNA POLYMERASES I, II, AND III SUBUNIT RPABC3	150	17143.3	4.49001	1	1
IPI00003355.1	PROTEIN NKG7	165	17664.6	5.88004	1	1
IPI00003627.1	ISOFORM 1 OF ACTIN-LIKE PROTEIN 6A	429	47461	5.39003	1	1
IPI00003827.1	PHOSPHATIDYLSERINE DECARBOXYLASE	375	43046.7	9.75013	1	1
IPI00003870.1	PUTATIVE ATP-DEPENDENT CLP PROTEASE PROTEOLYTIC SUBUNIT, MITOCHONDRIAL PRECURSOR	277	30180	8.25009	1	1
IPI00003927.5	40 KDA PEPTIDYL-PROLYL CIS-TRANS ISOMERASE	370	40763.6	6.76006	1	1
IPI00004560.1	ISOFORM 2 OF SERINE/THREONINE-PROTEIN KINASE DCLK1	740	82224	8.83011	1	1
IPI00004902.1	ISOFORM 1 OF ELECTRON TRANSFER FLAVOPROTEIN SUBUNIT BETA	255	27843.6	8.24009	1	1
IPI00004962.2	GOLGI INTEGRAL MEMBRANE PROTEIN 4	696	81880.4	4.72001	1	2
IPI00005050.1	MITOCHONDRIAL 28S RIBOSOMAL PROTEIN S14	128	15138.7	11.4102	1	1
IPI00005162.3	ACTIN-RELATED PROTEIN 2/3 COMPLEX SUBUNIT 3	178	20546.7	8.7701	1	3
IPI00005171.1	HLA CLASS II HISTOCOMPATIBILITY ANTIGEN, DR ALPHA CHAIN PRECURSOR	254	28606.9	4.90002	1	2
IPI00005474.5	PHOSPHOLYSINE PHOSPHOHISTIDINE INORGANIC PYROPHOSPHATE PHOSPHATASE	270	29165.3	5.80004	1	2
IPI00005737.1	ISOFORM 1 OF SURFEIT LOCUS PROTEIN 4	269	30394	7.64008	1	1
IPI00006211.4	ISOFORM 1 OF VESICLE-ASSOCIATED MEMBRANE PROTEIN-ASSOCIATED PROTEIN B/C	243	27228.4	6.85006	1	1
IPI00006362.1	ISOFORM 2 OF ENDOTHELIAL DIFFERENTIATION-RELATED FACTOR 1	139	15480.5	9.78013	1	3
IPI00006443.3	LAMBDA-CRYSTALLIN HOMOLOG	319	35419.2	5.80004	1	1
IPI00006612.2	ISOFORM 1 OF CLATHRIN COAT ASSEMBLY PROTEIN AP180	907	92502.2	4.69001	1	3
IPI00006675.1	MULTIDRUG RESISTANCE-ASSOCIATED PROTEIN 4	1325	149540	8.4801	1	2
IPI00007061.1	VESICLE TRANSPORT PROTEIN GOT1B	138	15425.7	10.3501	1	2
IPI00007155.3	VACUOLAR PROTEIN SORTING-ASSOCIATED PROTEIN 28 HOMOLOG	221	25425.2	5.36003	1	1
IPI00007280.10	ISOFORM 2 OF ACTIN-RELATED PROTEIN 2/3 COMPLEX SUBUNIT 5	154	16630.8	5.71004	1	1
IPI00007347.4	ISOFORM 1 OF CONSERVED OLIGOMERIC GOLGI COMPLEX COMPONENT 5	839	92718.9	6.15005	1	1
IPI00007811.1	CELL DIVISION PROTEIN KINASE 4	303	33729.9	6.51005	1	1
IPI00008351.3	SELENOPROTEIN T PRECURSOR	195	22277.3	8.6901	1	2
IPI00009203.4	SORTING NEXIN-7	451	51619.5	4.77001	1	1
IPI00009439.1	SYNAPTOTAGMIN-1	422	47573.2	8.25009	1	1
IPI00009908.3	ARMADILLO REPEAT-CONTAINING X-LINKED PROTEIN 1	453	49180.5	9.32012	1	11
IPI00009946.4	MITOCHONDRIAL IMPORT RECEPTOR SUBUNIT TOM34	309	34559.4	9.11011	1	1
IPI00010153.5	60S RIBOSOMAL PROTEIN L23	140	14865.4	10.5001	1	1
IPI00010182.4	ISOFORM A 1 OF ACYL-COA-BINDING PROTEIN	87	10044.4	6.11005	1	1
IPI00010477.1	ISOFORM LONG OF GALECTIN-9	355	39518.2	9.33012	1	1
IPI00010860.1	ISOFORM P27-L OF 26S PROTEASOME NON-ATPASE REGULATORY SUBUNIT 9	223	24653.8	6.45005	1	1
IPI00011276.1	2-OXOISOVALERATE DEHYDROGENASE SUBUNIT BETA, MITOCHONDRIAL PRECURSOR	392	43122.5	5.89004	1	3
IPI00011307.4	BIFUNCTIONAL METHYLENETETRAHYDROFOLATE DEHYDROGENASE/CYCLOHYDROLASE, MITOCHONDRIAL PRECURSOR	350	37895.1	8.85011	1	1
IPI00011421.1	PROTEIN AF1Q	90	10061.3	4.39001	1	1
IPI00011578.1	ISOFORM 1 OF NEUROPLASTIN PRECURSOR	282	31291.4	6.39005	1	6
IPI00011631.6	CENTROMERE/KINETOCHORE PROTEIN ZW10 HOMOLOG	779	88829.6	5.88004	1	1
IPI00012024.1	HISTATIN-1 PRECURSOR	57	6962.91	9.10011	1	1
IPI00012066.2	POLY(RC)-BINDING PROTEIN 2 ISOFORM B	362	38221.7	6.33005	1	1
IPI00012451.3	GUANINE NUCLEOTIDE-BINDING PROTEIN SUBUNIT BETA-4	340	37567.2	5.59003	1	2
IPI00012493.1	40S RIBOSOMAL PROTEIN S20	119	13372.7	9.94013	1	2
IPI00012772.8	60S RIBOSOMAL PROTEIN L8	257	28024.7	11.0302	1	1
IPI00012855.1	TRANSMEMBRANE PROTEIN 11	192	21540.8	6.98006	1	1
IPI00012998.2	ISOFORM 1 OF CLEAVAGE AND POLYADENYLATION SPECIFICITY FACTOR SUBUNIT 6	551	59209.9	6.66006	1	1
IPI00013252.2	28 KDA PROTEIN	267	28240.9	4.40001	1	1
IPI00013895.1	PROTEIN S100-A11	105	11740.4	6.55006	1	3
IPI00014377.3	RAS-RELATED PROTEIN RAB-32	225	24997.3	6.08004	1	1
IPI00015178.1	ADP-RIBOSYLATION FACTOR-RELATED PROTEIN 1	201	22614.1	7.49008	1	1
IPI00015560.7	ISOFORM 1 OF ELONGATOR COMPLEX PROTEIN 2	826	92500	5.59003	1	1
IPI00015782.1	UPF0171 PROTEIN C16ORF35	569	63605	6.49005	1	1
IPI00015948.3	34 KDA PROTEIN	304	33540.9	6.05004	1	5
IPI00015952.1	EUKARYOTIC TRANSLATION INITIATION FACTOR 4 GAMMA 2	907	102362	6.69006	1	1
IPI00016458.2	ISOFORM 1 OF L-2-HYDROXYGLUTARATE DEHYDROGENASE, MITOCHONDRIAL PRECURSOR	463	50359.1	8.5601	1	1
IPI00017344.3	RAS-RELATED PROTEIN RAB-5B	215	23706.8	8.29009	1	1
IPI00017373.1	REPLICATION PROTEIN A 14 KDA SUBUNIT	121	13568.7	4.96002	1	1
IPI00017469.1	SEPIAPTERIN REDUCTASE	261	28048.5	8.24009	1	1
IPI00017592.1	LEUCINE ZIPPER-EF-HAND-CONTAINING TRANSMEMBRANE PROTEIN 1, MITOCHONDRIAL PRECURSOR	739	83354.2	6.30005	1	1
IPI00018034.1	SURFEIT LOCUS PROTEIN 1	300	33331.4	9.63012	1	2
IPI00018116.2	69 KDA PROTEIN	603	69135.3	7.59008	1	3
IPI00018120.1	MITOCHONDRIAL 28S RIBOSOMAL PROTEIN S29	398	45566.5	9.01011	1	1
IPI00018214.1	ISOFORM 1 OF PROTEIN MAX	160	18274.8	5.87004	1	1
IPI00018245.5	ISOFORM 3 OF DNA-DIRECTED RNA POLYMERASE III SUBUNIT RPC5	654	73139.4	6.26005	1	1
IPI00018855.1	VACUOLAR ATP SYNTHASE 16 KDA PROTEOLIPID SUBUNIT	155	15735.7	7.98009	1	2
IPI00018963.3	ISOFORM 1 OF ALPHA-PARVIN	372	42243.8	5.68004	1	1
IPI00019038.1	LYSOZYME C PRECURSOR	148	16537	9.38012	1	1
IPI00019329.1	DYNEIN LIGHT CHAIN 1, CYTOPLASMIC	89	10365.9	6.88006	1	2
IPI00019353.4	ISOFORM 1 OF ACYLGLYCEROL KINASE, MITOCHONDRIAL PRECURSOR	422	47137.2	8.3001	1	2
IPI00019427.4	ISOFORM 1 OF EXOCYST COMPLEX COMPONENT 1	894	101982	6.16005	1	1
IPI00019463.3	INTERFERON-INDUCED, DOUBLE-STRANDED RNA-ACTIVATED PROTEIN KINASE	551	62094.4	8.5801	1	11
IPI00019495.1	DYNEIN LIGHT CHAIN TCTEX-TYPE 1	113	12452	4.99002	1	1
IPI00019550.1	PROTEIN TSSC1 (FRAGMENT)	387	43603.3	4.86002	1	1
IPI00019983.1	ISOFORM BCL-X(L) OF APOPTOSIS REGULATOR BCL-X	233	26049	4.85002	1	1
IPI00020416.8	TRIPEPTIDYL-PEPTIDASE 2	1249	138350	5.89004	1	4
IPI00020530.1	THIOESTERASE SUPERFAMILY MEMBER 2	140	14960.5	9.22012	1	1
IPI00020950.3	ISOFORM ALPHA-1 OF PROTEIN PHOSPHATASE 1A	382	42447.8	5.19002	1	9
IPI00021088.1	ISOFORM 1 OF VOLTAGE-GATED POTASSIUM CHANNEL SUBUNIT BETA-2	367	41000.2	9.10011	1	1
IPI00021106.3	ENDONUCLEASE G-LIKE 1	368	41126.9	8.4401	1	2
IPI00021416.2	40 KDA PROTEIN	361	40487.5	9.45012	1	1
IPI00021634.3	KINESIN LIGHT CHAIN 2	622	68934.7	6.71006	1	1
IPI00021728.3	EUKARYOTIC TRANSLATION INITIATION FACTOR 2 SUBUNIT 2	333	38388.4	5.60003	1	1
IPI00021840.1	40S RIBOSOMAL PROTEIN S6	249	28680.6	10.8402	1	2
IPI00021857.1	APOLIPOPROTEIN C-III PRECURSOR	99	10852.3	5.22002	1	2
IPI00022246.1	AZUROCIDIN PRECURSOR	251	26885.6	9.74013	1	1
IPI00022276.3	MITOCHONDRIAL 28S RIBOSOMAL PROTEIN S28	187	20842.8	9.21012	1	1
IPI00022648.2	EUKARYOTIC TRANSLATION INITIATION FACTOR 5	431	49222.8	5.41003	1	1
IPI00023149.3	ISOFORM B OF SYNTAXIN-16	325	37031.2	5.74004	1	2
IPI00023532.8	ISOFORM 1 OF SPATS2-LIKE PROTEIN	558	61729.1	9.67013	1	1
IPI00023571.1	ISOFORM BETA OF PROTACHYKININ-1 PRECURSOR	129	15003.1	8.89011	1	1
IPI00023598.2	TUBULIN BETA-4 CHAIN	444	49585.8	4.78001	1	11
IPI00023972.5	PROBABLE ATP-DEPENDENT RNA HELICASE DDX47	455	50646.6	9.18012	1	1
IPI00024083.3	ISOFORM 1 OF N-ACYLETHANOLAMINE-HYDROLYZING ACID AMIDASE PRECURSOR	359	40066.1	8.88011	1	1
IPI00024087.3	PYRUVATE DEHYDROGENASE E1 COMPONENT SUBUNIT ALPHA, TESTIS-SPECIFIC FORM, MITOCHONDRIAL PRECURSOR	388	42933.3	8.7601	1	1
IPI00000051.4	PREFOLDIN SUBUNIT 1	122	14210.5	6.32005	1	1
IPI00000155.6	ISOFORM 1 OF NUCLEAR PROTEIN NP60	553	60547.4	9.26012	1	1
IPI00000181.2	UNCHARACTERIZED PROTEIN MRPS24	164	18592.5	9.12011	1	1
IPI00000184.3	ISOFORM 1 OF SHORT COILED-COIL PROTEIN	159	18045.5	8.99011	1	2
IPI00000330.5	ISOFORM 1 OF UNCHARACTERIZED PROTEIN C9ORF80	104	11424.8	9.22012	1	1
IPI00000663.1	ISOFORM MITOCHONDRIAL OF MALONYL-COA DECARBOXYLASE, MITOCHONDRIAL PRECURSOR	493	55003.5	9.11011	1	1
IPI00000685.1	CELL DIVISION PROTEIN KINASE 7	346	39038.4	8.6601	1	1
IPI00000858.1	NEGATIVE ELONGATION FACTOR E	380	43239.8	9.35012	1	2
IPI00001385.3	CHROMOBOX PROTEIN HOMOLOG 7	251	28340.5	9.45012	1	1
IPI00001593.1	LYSOSOMAL PRO-X CARBOXYPEPTIDASE PRECURSOR	496	55799.9	6.75006	1	3
IPI00001960.4	CHLORIDE INTRACELLULAR CHANNEL PROTEIN 4	253	28772.1	5.45003	1	1
IPI00002324.6	ISOFORM 1 OF METHIONINE ADENOSYLTRANSFERASE 2 SUBUNIT BETA	334	37551.8	6.89006	1	1
IPI00002538.1	ISOFORM 1 OF 3-PHOSPHOINOSITIDE-DEPENDENT PROTEIN KINASE 1	556	63151.9	6.95006	1	1
IPI00002732.2	EXTL2 PROTEIN (FRAGMENT)	331	37580.8	9.23012	1	1
IPI00024291.2	BCL2 ANTAGONIST OF CELL DEATH	168	18391.9	6.59006	1	1
IPI00024317.1	ISOFORM LONG OF GLUTARYL-COA DEHYDROGENASE, MITOCHONDRIAL PRECURSOR	438	48127.2	8.3001	1	2
IPI00024403.1	COPINE-3	537	60130.7	5.59003	1	2
IPI00024523.2	ISOFORM A OF DNAJ HOMOLOG SUBFAMILY B MEMBER 6	326	36087	9.16011	1	1
IPI00024709.1	INHIBITOR OF NUCLEAR FACTOR KAPPA-B KINASE SUBUNIT BETA	756	86563.9	5.57003	1	4
IPI00025318.1	SH3 DOMAIN-BINDING GLUTAMIC ACID-RICH-LIKE PROTEIN	114	12774.3	5.21002	1	1
IPI00025974.3	CHARGED MULTIVESICULAR BODY PROTEIN 4B	224	24950.2	4.76001	1	1
IPI00026670.3	TRANSCRIPTION ELONGATION FACTOR B POLYPEPTIDE 2	118	13132.8	4.73001	1	6
IPI00027175.1	SORCIN	198	21676.4	5.31003	1	2
IPI00027253.3	GAMMA-AMINOBUTYRIC ACID RECEPTOR-ASSOCIATED PROTEIN	117	13918	8.7301	1	2
IPI00027438.2	FLOTILLIN-1	427	47355.3	7.07007	1	1
IPI00027464.8	CALCINEURIN SUBUNIT B TYPE 1	170	19299.9	4.63001	1	1
IPI00027733.1	GAMMA-AMINOBUTYRIC ACID RECEPTOR-ASSOCIATED PROTEIN-LIKE 1	117	14044.1	8.6601	1	2
IPI00027808.1	DNA-DIRECTED RNA POLYMERASE II SUBUNIT RPB2	1174	133896	6.44005	1	1
IPI00028177.4	ISOFORM 5 OF PROTEIN PRUNE HOMOLOG	241	26667.5	5.36003	1	3
IPI00028369.6	ISOFORM 1 OF PROTEIN LUNAPARK	428	47740	5.06002	1	1
IPI00029266.1	SMALL NUCLEAR RIBONUCLEOPROTEIN E	92	10803.6	9.46012	1	4
IPI00029400.2	ISOFORM 1 OF ZINC FINGER RAN-BINDING DOMAIN-CONTAINING PROTEIN 2	330	37404.4	10.0201	1	1
IPI00030075.1	FIBROLEUKIN PRECURSOR	439	50228.7	7.08007	1	1
IPI00030257.3	UPF0554 PROTEIN C2ORF43	325	37318.5	6.08004	1	1
IPI00030320.4	PROBABLE ATP-DEPENDENT RNA HELICASE DDX6	483	54416.9	8.85011	1	5
IPI00030364.1	TRANSCRIPTION INITIATION FACTOR TFIID SUBUNIT 10	218	21711.3	6.11005	1	1
IPI00030783.1	SIGNAL TRANSDUCER AND ACTIVATOR OF TRANSCRIPTION 5A	794	90647	5.97004	1	1
IPI00030877.2	15 KDA SELENOPROTEIN ISOFORM 1 PRECURSOR	165	18044.9	4.95002	1	1
IPI00031107.1	ISOFORM 2 OF HYDROXYSTEROID DEHYDROGENASE-LIKE PROTEIN 2	345	37320.2	5.83004	1	1
IPI00031552.4	ISOFORM 1 OF ELAV-LIKE PROTEIN 3	367	39547.2	9.32012	1	1
IPI00032150.3	ISOFORM 1 OF PHOSPHATIDATE CYTIDYLYLTRANSFERASE 2	445	51418	6.63006	1	1
IPI00032314.2	L ANTIGEN FAMILY MEMBER 3	143	14803.7	8.88011	1	1
IPI00032328.2	ISOFORM HMW OF KININOGEN-1 PRECURSOR	644	71957.4	6.33005	1	2
IPI00032460.3	U6 SNRNA-ASSOCIATED SM-LIKE PROTEIN LSM2	95	10834.5	6.04004	1	2
IPI00032533.3	WD REPEAT-CONTAINING PROTEIN 18	432	47405.3	6.21005	1	1
IPI00032830.2	ISOFORM 1 OF OLIGORIBONUCLEASE, MITOCHONDRIAL PRECURSOR (FRAGMENT)	237	26832.7	6.40005	1	1
IPI00032831.4	SYNAPTOSOMAL-ASSOCIATED PROTEIN 29	258	28970.3	5.56003	1	1
IPI00032875.1	ISOFORM 1 OF ELECTRON TRANSFER FLAVOPROTEIN-UBIQUINONE OXIDOREDUCTASE, MITOCHONDRIAL PRECURSOR	617	68507.6	7.31007	1	1
IPI00032959.3	GLYCEROL-3-PHOSPHATE DEHYDROGENASE 1-LIKE PROTEIN	351	38418.8	6.61006	1	1
IPI00032966.5	ISOFORM 1 OF BRIDGING INTEGRATOR 3	253	29664.9	6.94006	1	1
IPI00034015.1	ISOFORM 1 OF CUG-BP- AND ETR-3-LIKE FACTOR 1	486	52063.2	8.7001	1	1
IPI00037448.3	GLYOXYLATE REDUCTASE/HYDROXYPYRUVATE REDUCTASE	328	35668.3	7.00007	1	1
IPI00041325.1	H/ACA RIBONUCLEOPROTEIN COMPLEX SUBUNIT 2	153	17201	8.4801	1	1
IPI00052885.7	SIMILAR TO HCG1641491 ISOFORM 2	209	22901.1	10.5601	1	1
IPI00059964.3	ISOFORM 1 OF GAMMA-SECRETASE SUBUNIT APH-1A	265	28996.1	7.74008	1	1
IPI00061531.4	39S RIBOSOMAL PROTEIN L53, MITOCHONDRIAL PRECURSOR	112	12106.8	9.05011	1	3
IPI00062344.5	BCKDK PROTEIN	382	43038.7	9.36012	1	8
IPI00063903.5	UP-REGULATED DURING SKELETAL MUSCLE GROWTH PROTEIN 5	58	6457.57	9.77013	1	2
IPI00065063.3	DEHYDROGENASE/REDUCTASE SDR FAMILY MEMBER 1	313	33909	8.00009	1	1
IPI00075080.2	ISOFORM B OF OXYSTEROL-BINDING PROTEIN-RELATED PROTEIN 1	950	108470	5.96004	1	1
IPI00075206.2	14 KDA PROTEIN	127	14324.2	8.3701	1	1
IPI00099583.2	BUTYROPHILIN SUBFAMILY 3 MEMBER A2 PRECURSOR	334	36427.7	5.22002	1	1
IPI00099986.5	KETOSAMINE-3-KINASE	309	34412.3	6.83006	1	1
IPI00100460.2	ASPARTYL-TRNA SYNTHETASE, MITOCHONDRIAL PRECURSOR	645	73562.8	8.19009	1	1
IPI00101299.3	C1GALT1-SPECIFIC CHAPERONE 1	318	36382	6.35005	1	2
IPI00101968.3	ISOFORM 3 OF DREBRIN-LIKE PROTEIN	439	49042.2	5.01002	1	2
IPI00101987.6	UNCHARACTERIZED PROTEIN C19ORF62	329	36560.1	4.60001	1	1
IPI00102897.4	RAB-LIKE PROTEIN 3	236	26422.8	6.60006	1	1
IPI00105407.1	ALDO-KETO REDUCTASE FAMILY 1 MEMBER B10	316	36020.6	7.11007	1	1
IPI00106913.4	PEROXISOMAL SHORT-CHAIN ALCOHOL DEHYDROGENASE	278	29537.2	8.81011	1	1
IPI00107155.2	UNCHARACTERIZED PROTEIN TMEM103	267	29972.5	6.35005	1	1
IPI00107531.1	ISOFORM 3 OF DNA REPAIR PROTEIN RAD50	1173	138432	6.16005	1	1
IPI00140827.3	SMT3 SUPPRESSOR OF MIF TWO 3 HOMOLOG 2 ISOFORM B PRECURSOR	95	10839.2	5.31003	1	1
IPI00141318.2	ISOFORM 1 OF CYTOSKELETON-ASSOCIATED PROTEIN 4	602	66022.5	5.63003	1	1
IPI00143753.6	ISOFORM 1 OF U2-ASSOCIATED PROTEIN SR140	1029	118292	8.5901	1	1
IPI00148063.1	HEME-BINDING PROTEIN 1	189	21097.1	5.71004	1	3
IPI00149276.1	ISOFORM 1 OF PROTEIN BRE	415	46974.5	5.77004	1	1
IPI00154451.8	ISOFORM 1 OF MMS19 NUCLEOTIDE EXCISION REPAIR PROTEIN HOMOLOG	1030	113289	5.92004	1	1
IPI00157144.2	GYS1 PROTEIN	673	76483.2	6.09004	1	1
IPI00157734.2	ISOFORM 1 OF EXOCYST COMPLEX COMPONENT 3	756	86844.9	5.79004	1	1
IPI00157820.3	THIOREDOXIN REDUCTASE 2 ISOFORM 1 VARIANT	522	56299.6	7.23007	1	2
IPI00163185.8	CENTAURIN, GAMMA 3 ISOFORM A	911	97951.2	8.19009	1	1
IPI00163727.8	MPS ONE BINDER KINASE ACTIVATOR-LIKE 2A	217	25464.3	8.80011	1	1
IPI00165361.3	DCN1-LIKE PROTEIN 5	237	27508.4	5.44003	1	1
IPI00166395.4	ISOFORM 1 OF ACYL-COA SYNTHETASE FAMILY MEMBER 3, MITOCHONDRIAL PRECURSOR	576	64114.1	8.6401	1	1
IPI00166807.3	ISOFORM 3 OF OXIDATION RESISTANCE PROTEIN 1	785	88175.1	5.01002	1	8
IPI00167925.5	WD REPEAT-CONTAINING PROTEIN 21C	395	43747.2	8.85011	1	1
IPI00168698.1	PDZ DOMAIN-CONTAINING PROTEIN 8	1154	128563	5.78004	1	1
IPI00170692.4	VESICLE-ASSOCIATED MEMBRANE PROTEIN-ASSOCIATED PROTEIN A	249	27893.2	8.79011	1	2
IPI00170855.2	TETRATRICOPEPTIDE REPEAT DOMAIN 19	501	55802.9	9.26012	1	2
IPI00172594.3	39S RIBOSOMAL PROTEIN L28, MITOCHONDRIAL PRECURSOR	256	30156.8	8.3301	1	2
IPI00174190.3	ISOFORM 1 OF PROTEIN-TYROSINE PHOSPHATASE MITOCHONDRIAL 1, MITOCHONDRIAL PRECURSOR	201	22843.6	9.79013	1	2
IPI00175169.3	ISOFORM 1 OF ADP-RIBOSYLATION FACTOR GTPASE-ACTIVATING PROTEIN 1	406	44667.9	5.46003	1	1
IPI00177428.1	ISOFORM 2 OF MITOCHONDRIAL INTERMEMBRANE SPACE IMPORT AND ASSEMBLY PROTEIN 40	155	17384.9	4.31	1	1
IPI00178894.8	ISOFORM 1 OF ZINC FINGER AND BTB DOMAIN-CONTAINING PROTEIN 20	741	81083.4	6.03004	1	1
IPI00181728.1	BRIX DOMAIN-CONTAINING PROTEIN 2	353	41401.4	9.92013	1	1
IPI00182533.5	60S RIBOSOMAL PROTEIN L28	137	15747.5	12.0102	1	1
IPI00182933.5	ISOFORM 2 OF CYTOCHROME B5	98	11268.4	5.01002	1	1
IPI00183274.3	SORTING NEXIN 1 ISOFORM C	474	53304	4.97002	1	2
IPI00184546.4	UPF0444 PROTEIN C12ORF23	116	11748.4	9.30012	1	1
IPI00215719.6	60S RIBOSOMAL PROTEIN L18	188	21634.5	11.7202	1	3
IPI00215918.3	ADP-RIBOSYLATION FACTOR 4	180	20510.8	6.59006	1	2
IPI00216298.6	THIOREDOXIN	105	11737.5	4.81001	1	1
IPI00217357.2	CELL DIVISION CYCLE AND APOPTOSIS REGULATOR PROTEIN 1	1150	132821	5.57003	1	1
IPI00217519.3	RAS-RELATED PROTEIN RAL-A PRECURSOR	206	23566.8	6.65006	1	1
IPI00217660.3	ISOFORM 2 OF PROBABLE HISTONE ACETYLTRANSFERASE MYST1	467	53103.4	8.18009	1	1
IPI00217852.6	PEPTIDASE M20 DOMAIN-CONTAINING PROTEIN 2	436	47776.2	5.55003	1	1
IPI00218407.6	FRUCTOSE-BISPHOSPHATE ALDOLASE B	364	39473	8.00009	1	2
IPI00218924.5	CALCIUM-BINDING PROTEIN P22	195	22456.2	4.98002	1	1
IPI00219156.7	60S RIBOSOMAL PROTEIN L30	115	12784	9.65013	1	2
IPI00219518.7	ADP-RIBOSYLATION FACTOR-LIKE PROTEIN 1	181	20417.5	5.63003	1	7
IPI00219889.2	ISOFORM 2 OF UBIQUINOL-CYTOCHROME C REDUCTASE COMPLEX CHAPERONE CBP3 HOMOLOG	273	31517.5	9.04011	1	1
IPI00220278.5	MYOSIN REGULATORY LIGHT CHAIN 2, SMOOTH MUSCLE ISOFORM	172	19827.2	4.80002	1	1
IPI00220409.3	5'-AMP-ACTIVATED PROTEIN KINASE SUBUNIT BETA-1	270	30382.3	5.94004	1	1
IPI00220648.5	PHOSPHOMEVALONATE KINASE	192	21994.9	5.56003	1	1
IPI00220791.3	AMPHIPHYSIN I VARIANT CT2	827	90699.4	4.47001	1	1
IPI00220906.5	ISOFORM 1 OF ACYL-COENZYME A THIOESTERASE 2, MITOCHONDRIAL PRECURSOR	483	53237.6	8.81011	1	1
IPI00221226.7	ANNEXIN A6	673	75873.3	5.41003	1	6
IPI00221231.3	BIS(5'-NUCLEOSYL)-TETRAPHOSPHATASE	147	16829.2	5.23003	1	1
IPI00221345.1	ISOFORM 1 OF YTH DOMAIN FAMILY PROTEIN 1	559	60873.7	8.85011	1	2
IPI00243221.2	NARDILYSIN (N-ARGININE DIBASIC CONVERTASE) ISOFORM A	1219	139413	4.90002	1	1
IPI00257932.1	TRANSCRIPTION ELONGATION FACTOR A PROTEIN-LIKE 5	206	23307.1	4.74001	1	1
IPI00289614.3	ACROSIN PRECURSOR	421	45846.9	9.25012	1	2
IPI00291412.1	PROTEIN PHOSPHATASE 1F	454	49830.9	4.98002	1	1
IPI00291510.3	INOSINE-5'-MONOPHOSPHATE DEHYDROGENASE 2	514	55805	6.43005	1	1
IPI00293946.5	UBX DOMAIN-CONTAINING PROTEIN 2	508	56777.6	6.10004	1	1
IPI00294556.2	AMYLOID BETA A4 PRECURSOR PROTEIN-BINDING FAMILY A MEMBER 1	837	92864.9	4.83002	1	1
IPI00294567.3	F-BOX ONLY PROTEIN 7	522	58502.9	6.10004	1	1
IPI00295098.3	SIGNAL RECOGNITION PARTICLE RECEPTOR SUBUNIT BETA	271	29702.2	9.17011	1	3
IPI00296165.5	COMPLEMENT C1R SUBCOMPONENT PRECURSOR	705	80173.7	5.88004	1	1
IPI00296635.5	1,4-ALPHA-GLUCAN-BRANCHING ENZYME	702	80459.9	5.87004	1	2
IPI00297579.4	CHROMOBOX PROTEIN HOMOLOG 3	183	20811.4	5.22002	1	1
IPI00298202.1	ACYL-COENZYME A THIOESTERASE 8	319	35914.2	7.22007	1	1
IPI00299300.1	AMINOMETHYLTRANSFERASE, MITOCHONDRIAL PRECURSOR	403	43946	8.86011	1	3
IPI00300573.2	ISOFORM 1B OF AMP DEAMINASE 3	767	88812.3	6.50005	1	1
IPI00302850.4	SMALL NUCLEAR RIBONUCLEOPROTEIN SM D1	119	13281.6	11.5602	1	5
IPI00304331.2	GALACTOSYLGALACTOSYLXYLOSYLPROTEIN 3-BETA-GLUCURONOSYLTRANSFERASE 3	335	37121.8	8.3901	1	2
IPI00305598.1	ISOFORM 2 OF E3 UBIQUITIN-PROTEIN LIGASE LNX	632	69643.2	8.3801	1	1
IPI00305668.7	MITOCHONDRIAL 28S RIBOSOMAL PROTEIN S6	125	14226.6	9.29012	1	2
IPI00305833.3	WD40 REPEAT-CONTAINING PROTEIN SMU1	513	57544	6.74006	1	1
IPI00306043.1	ISOFORM 1 OF YTH DOMAIN FAMILY PROTEIN 2	579	62334.2	8.87011	1	1
IPI00328257.4	ISOFORM A OF AP-1 COMPLEX SUBUNIT BETA-1	949	104607	4.93002	1	2
IPI00328293.2	UNCHARACTERIZED PROTEIN SRRM1	913	103390	11.8402	1	1
IPI00329036.2	MITOCHONDRIAL 39S RIBOSOMAL PROTEIN L50	158	18324.9	7.72008	1	1
IPI00329625.4	ISOFORM 1 OF PROTEIN TBRG4	631	70738.1	6.98006	1	2
IPI00329650.1	NUCLEOPORIN NUP53	326	34773.8	9.14011	1	1
IPI00329719.1	ISOFORM 1 OF MYOSIN-ID	1006	116202	9.43012	1	1
IPI00332091.9	RIBONUCLEASE P 40KDA SUBUNIT	340	39327.2	6.53005	1	1
IPI00333763.7	GLUTAREDOXIN-RELATED PROTEIN 5	157	16627.9	6.28005	1	1
IPI00334579.2	MITOCHONDRIAL RIBOSOMAL PROTEIN L43 ISOFORM D	261	28675.7	8.6601	1	1
IPI00336016.3	PROBABLE CYSTEINYL-TRNA SYNTHETASE, MITOCHONDRIAL PRECURSOR	564	62223.9	8.5701	1	1
IPI00376798.3	ISOFORM 1 OF 60S RIBOSOMAL PROTEIN L11	178	20252.4	9.63012	1	1
IPI00383046.3	CARBOXYMETHYLENEBUTENOLIDASE HOMOLOG	245	28048.2	6.70006	1	2
IPI00384697.2	ISOFORM 2 OF SERUM ALBUMIN PRECURSOR	417	47360.6	5.97004	1	4
IPI00385255.1	IG LAMBDA CHAIN V-II REGION NIG-84	112	11580.7	6.74006	1	1
IPI00386616.4	C1ORF212 PROTEIN	92	10739.3	8.00009	1	1
IPI00386681.1	ERC1 PROTEIN	91	9991.53	9.89013	1	2
IPI00386751.2	ISOFORM 2 OF HD DOMAIN-CONTAINING PROTEIN 2	170	19550.1	5.42003	1	1
IPI00386786.5	ISOFORM 2 OF SYNTAXIN-5	301	34086.1	8.99011	1	1
IPI00387098.1	IG KAPPA CHAIN V-I REGION OU	108	11777	9.93013	1	3
IPI00387110.1	IG KAPPA CHAIN V-II REGION MIL	112	12055.5	9.39012	1	1
IPI00395507.4	ISOFORM 2 OF ELAV-LIKE PROTEIN 4	366	40378.9	9.43012	1	1
IPI00395865.4	HISTONE-BINDING PROTEIN RBBP7	425	47820.1	4.89002	1	2
IPI00412216.2	VACUOLAR PROTEIN SORTING 13C PROTEIN ISOFORM 2B	3628	408201	6.16005	1	7
IPI00412785.3	BRAIN PROTEIN 44-LIKE PROTEIN	109	12347.5	9.66013	1	2
IPI00414836.6	OSTEOCLAST-STIMULATING FACTOR 1	214	23786.8	5.45003	1	2
IPI00418431.1	ASPN PROTEIN	384	43891.6	6.02004	1	1
IPI00423568.1	ISOFORM 2A OF GTPASE KRAS PRECURSOR	189	21655.8	6.33005	1	2
IPI00425902.4	22 KDA PROTEIN	202	22021.3	8.5301	1	1
IPI00427330.3	RIBOSOME MATURATION PROTEIN SBDS	250	28763.5	8.90011	1	3
IPI00452731.6	NADH DEHYDROGENASE [UBIQUINONE] 1 ALPHA SUBCOMPLEX SUBUNIT 7	113	12551.4	10.1901	1	1
IPI00456758.4	60S RIBOSOMAL PROTEIN L27A	148	16561.4	11.0002	1	15
IPI00465054.2	PUTATIVE UNCHARACTERIZED PROTEIN DKFZP686C1054	439	48548.8	9.01011	1	2
IPI00465170.1	ISOFORM 1 OF 5'-NUCLEOTIDASE DOMAIN-CONTAINING PROTEIN 3	548	63419.9	8.4501	1	2
IPI00470576.4	LEUCINE-RICH REPEAT-CONTAINING PROTEIN 57	239	26754.2	8.7001	1	1
IPI00470920.1	SERINE/THREONINE-PROTEIN PHOSPHATASE 2A 55 KDA REGULATORY SUBUNIT B DELTA ISOFORM	453	52042.5	5.95004	1	1
IPI00472345.1	IGHG3 PROTEIN	521	57156.1	7.94009	1	1
IPI00479760.6	AP2 ASSOCIATED KINASE 1	961	103885	6.07004	1	1
IPI00514616.2	UNCHARACTERIZED PROTEIN SPO11	407	45790.3	9.18012	1	1
IPI00550020.3	PARATHYMOSIN	102	11529.9	4.13	1	3
IPI00550055.2	CDNA FLJ46554 FIS, CLONE THYMU3038970	427	47369.1	9.35012	1	1
IPI00552036.3	ATP SYNTHASE F0 SUBUNIT 6	226	24757.2	10.0801	1	1
IPI00640980.1	ISOFORM 2 OF SORTING NEXIN-27	528	59810.6	5.91004	1	2
IPI00641139.1	COMMD7 PROTEIN	242	26930	7.00007	1	1
IPI00644472.2	ISOFORM 2 OF HALOACID DEHALOGENASE-LIKE HYDROLASE DOMAIN-CONTAINING PROTEIN 2	169	18533.3	5.29003	1	1
IPI00657937.1	MITOCHONDRIAL NADH OXIDOREDUCTASE-LIKE PROTEIN	112	12543	9.33012	1	1
IPI00719622.1	40S RIBOSOMAL PROTEIN S28	69	7841.03	10.6901	1	1
IPI00741030.5	PUTATIVE UNCHARACTERIZED PROTEIN C8ORF73	719	77186.3	9.88013	1	1
IPI00745433.2	EUKARYOTIC TRANSLATION INITIATION FACTOR 2C, 2	859	97208.1	9.32012	1	1
IPI00749440.1	UNCHARACTERIZED PROTEIN ENSP00000368180	225	26271.7	4.77001	1	1
IPI00789216.1	CATENIN, BETA LIKE 1	166	19226.5	4.34	1	1
IPI00794809.1	12 KDA PROTEIN	99	11904.4	10.0801	1	1
IPI00796379.1	B2M PROTEIN	119	13696.5	6.05004	1	6
IPI00830035.1	SIMILAR TO ANTI-STREPTOCOCCAL/ANTI-MYOSIN IMMUNOGLOBULIN KAPPA LIGHT CHAIN VARIABLE REGION	117	12596.3	7.67008	1	1
IPI00845324.3	ISOFORM 3 OF GREB1-LIKE PROTEIN	1814	202110	6.20005	1	10
IPI00878609.1	PROTEIN	758	84254.1	5.31003	1	1
IPI00892708.1	HLA-DPA1 PROTEIN VARIANT (FRAGMENT)	144	16270.3	5.84004	1	7
IPI00893804.1	MHC CLASS II ANTIGEN (FRAGMENT)	108	12452	4.64001	1	1
IPI00003004.1	MITOCHONDRIAL GLUTAMATE CARRIER 1	323	34470.2	9.41012	2	11
IPI00003370.1	ISOFORM 1 OF SYNTAXIN-1A	288	33023.4	5.13002	2	2
IPI00003565.1	26S PROTEASOME NON-ATPASE REGULATORY SUBUNIT 10	226	24427.8	5.71004	2	3
IPI00003848.1	DNAJ HOMOLOG SUBFAMILY B MEMBER 4	337	37806.9	8.6401	2	3
IPI00004367.3	FXYD DOMAIN-CONTAINING ION TRANSPORT REGULATOR 6 PRECURSOR	95	10542.3	5.04002	2	2
IPI00004500.8	NEDD4-BINDING PROTEIN 3	544	60469.9	8.3201	2	2
IPI00004538.4	NAC ALPHA DOMAIN CONTAINING ISOFORM 1	2123	219130	4.34	2	2
IPI00004838.2	ISOFORM CRK-II OF PROTO-ONCOGENE C-CRK	304	33830.7	5.38003	2	4
IPI00005129.8	ISOFORM 1 OF SECRETORY CARRIER-ASSOCIATED MEMBRANE PROTEIN 1	338	37920.4	7.03007	2	2
IPI00005218.1	MOLYBDENUM COFACTOR SYNTHESIS PROTEIN 2 LARGE SUBUNIT	188	20944	5.34003	2	2
IPI00005492.2	WD REPEAT-CONTAINING PROTEIN 5	334	36588.5	8.5401	2	3
IPI00005537.2	39S RIBOSOMAL PROTEIN L12, MITOCHONDRIAL PRECURSOR	198	21348.2	9.04011	2	2
IPI00005613.3	SPLICING FACTOR U2AF 35 KDA SUBUNIT	240	27872.1	9.09011	2	4
IPI00005673.2	ISOFORM 1 OF 5-HYDROXYTRYPTAMINE RECEPTOR 3B PRECURSOR	441	50291.8	5.15002	2	2
IPI00005695.1	NADH DEHYDROGENASE [UBIQUINONE] 1 ALPHA SUBCOMPLEX SUBUNIT 1	70	8072.38	8.93011	2	3
IPI00005719.1	ISOFORM 1 OF RAS-RELATED PROTEIN RAB-1A	205	22677.8	5.93004	2	7
IPI00005981.5	TRANSGELIN-3	199	22472.6	6.83006	2	2
IPI00006034.1	CYSTEINE-RICH PROTEIN 2	208	22492.7	9.01011	2	2
IPI00006079.1	ISOFORM 1 OF BCL-2-ASSOCIATED TRANSCRIPTION FACTOR 1	920	106122	9.98013	2	2
IPI00006128.1	TESTICAN-2 PRECURSOR	424	46779.2	4.70001	2	2
IPI00006516.1	ISOFORM 1 OF URACIL-DNA GLYCOSYLASE	304	33924	9.56012	2	2
IPI00006558.3	ISOFORM 1 OF ENDOPHILIN-B1	365	40796.4	5.78004	2	3
IPI00006608.1	ISOFORM APP770 OF AMYLOID BETA A4 PROTEIN PRECURSOR (FRAGMENT)	770	86943.2	4.73001	2	5
IPI00006657.1	PROTEIN FAM20B PRECURSOR	409	46432.5	6.40005	2	2
IPI00006725.2	PROBABLE ATP-DEPENDENT RNA HELICASE DDX23	820	95582.5	9.57012	2	6
IPI00006760.1	HOMEOBOX PROTEIN GOOSECOID-2	205	21544.8	10.5801	2	2
IPI00006957.3	ISOFORM 1 OF DEHYDROGENASE/REDUCTASE SDR FAMILY MEMBER 7 PRECURSOR	339	38298.8	8.5901	2	2
IPI00007024.1	UPF0195 PROTEIN FAM96B	163	17663	5.06002	2	2
IPI00007058.1	CORONIN-1B	489	54234.7	5.60003	2	3
IPI00007087.4	F-BOX ONLY PROTEIN 2	296	33327.7	4.29	2	14
IPI00007163.1	U6 SNRNA-ASSOCIATED SM-LIKE PROTEIN LSM7	103	11602.4	5.10002	2	4
IPI00007247.4	PROPIONYL-COA CARBOXYLASE BETA CHAIN, MITOCHONDRIAL PRECURSOR	539	58215.7	7.56008	2	2
IPI00007249.3	ECTONUCLEOTIDE PYROPHOSPHATASE/PHOSPHODIESTERASE FAMILY MEMBER 4 PRECURSOR	453	51641.2	5.70004	2	2
IPI00007253.3	ISOFORM 1 OF PROTEIN TRS85 HOMOLOG	1435	160940	6.41005	2	3
IPI00007426.1	PRA1 FAMILY PROTEIN 3	188	21614.7	9.77013	2	3
IPI00007694.5	ISOFORM 1 OF PROTEIN PHOSPHATASE METHYLESTERASE 1	386	42315.4	5.66003	2	5
IPI00007853.1	GAMMA-INTERFERON-INDUCIBLE LYSOSOMAL THIOL REDUCTASE PRECURSOR	261	29148.9	4.88002	2	2
IPI00007961.4	NADH-UBIQUINONE OXIDOREDUCTASE CHAIN 1	318	35660.6	6.11005	2	3
IPI00008207.7	ENDOPLASMIC RETICULUM MANNOSYL-OLIGOSACCHARIDE 1,2-ALPHA-MANNOSIDASE	699	79579.9	7.37007	2	2
IPI00008454.1	DNAJ HOMOLOG SUBFAMILY B MEMBER 11 PRECURSOR	358	40514	5.80004	2	2
IPI00008495.4	NADH-UBIQUINONE OXIDOREDUCTASE CHAIN 4	459	51581	9.40012	2	6
IPI00008527.3	60S ACIDIC RIBOSOMAL PROTEIN P1	114	11513.9	4.25	2	9
IPI00008790.2	GALACTOSYLCERAMIDASE ISOFORM A PRECURSOR	685	77063.5	6.16005	2	2
IPI00009030.1	ISOFORM LAMP-2A OF LYSOSOME-ASSOCIATED MEMBRANE GLYCOPROTEIN 2 PRECURSOR	410	44960.8	5.35003	2	4
IPI00009330.1	ISOFORM 1 OF PEROXISOME PROLIFERATOR-ACTIVATED RECEPTOR DELTA	441	49903.5	7.53008	2	5
IPI00009680.3	39S RIBOSOMAL PROTEIN L44, MITOCHONDRIAL PRECURSOR	332	37535.4	8.6401	2	2
IPI00009747.1	LANOSTEROL SYNTHASE	732	83308.8	6.15005	2	2
IPI00009841.4	CDNA FLJ31747 FIS, CLONE NT2RI2007377, HIGHLY SIMILAR TO RNA-BINDING PROTEIN EWS	661	68965.8	9.32012	2	4
IPI00009931.3	HALOACID DEHALOGENASE-LIKE HYDROLASE DOMAIN-CONTAINING PROTEIN 3	251	28000	6.21005	2	2
IPI00009949.2	PROTEASOME INHIBITOR PI31 SUBUNIT	271	29816.7	5.41003	2	5
IPI00009950.1	VESICULAR INTEGRAL-MEMBRANE PROTEIN VIP36 PRECURSOR	356	40228.7	6.45005	2	2
IPI00010090.1	GLUTAMATE--CYSTEINE LIGASE REGULATORY SUBUNIT	274	30727.1	5.69003	2	2
IPI00010157.1	S-ADENOSYLMETHIONINE SYNTHETASE ISOFORM TYPE-2	395	43660.7	6.02004	2	2
IPI00010339.3	6-PYRUVOYL TETRAHYDROBIOPTERIN SYNTHASE	145	16385.7	6.19005	2	2
IPI00010404.1	SPLICING FACTOR 3B SUBUNIT 5	86	10135.4	5.89004	2	2
IPI00010460.1	AH RECEPTOR-INTERACTING PROTEIN	330	37664.1	6.08004	2	2
IPI00010471.5	PLASTIN-2	627	70289.5	5.20002	2	3
IPI00010949.3	ISOFORM 1 OF SIALATE O-ACETYLESTERASE PRECURSOR	523	58314.9	6.93006	2	2
IPI00011250.3	UBIQUITIN CARBOXYL-TERMINAL HYDROLASE ISOZYME L3	230	26182.6	4.84002	2	2
IPI00011522.2	HOMO SAPIENS CLONE 23623	134	13906.1	5.70004	2	2
IPI00011726.1	ISOFORM 1 OF RNA 3'-TERMINAL PHOSPHATE CYCLASE	366	39336.8	8.01009	2	2
IPI00011865.2	ISOFORM 2 OF PLATELET-DERIVED GROWTH FACTOR D PRECURSOR	364	42166.6	8.4201	2	2
IPI00011916.1	MULTISYNTHETASE COMPLEX AUXILIARY COMPONENT P38	320	35348.8	8.4501	2	4
IPI00012575.1	PIRIN	290	32113.4	6.42005	2	2
IPI00012970.1	SERINE/THREONINE-PROTEIN PHOSPHATASE 6	305	35144.3	5.42003	2	2
IPI00012989.2	LYSOSOMAL ALPHA-MANNOSIDASE PRECURSOR	1011	113744	6.84006	2	4
IPI00013107.3	SPLICING FACTOR, ARGININE/SERINE-RICH 16	674	77161.3	10.4401	2	4
IPI00013167.1	MITOCHONDRIAL 28S RIBOSOMAL PROTEIN S25	173	20116.4	8.98011	2	2
IPI00013459.1	NADH DEHYDROGENASE [UBIQUINONE] 1 BETA SUBCOMPLEX SUBUNIT 5, MITOCHONDRIAL PRECURSOR	189	21750.3	9.62012	2	3
IPI00013723.3	PEPTIDYL-PROLYL CIS-TRANS ISOMERASE NIMA-INTERACTING 1	163	18243.3	8.94011	2	4
IPI00014219.1	SORTING NEXIN-17	470	52901.3	7.06007	2	2
IPI00015423.1	ISOFORM 2 OF MICROTUBULE-ASSOCIATED PROTEINS 1A/1B LIGHT CHAIN 3A PRECURSOR	125	14492.8	7.77008	2	5
IPI00015737.1	ISOFORM 2 OF DEPHOSPHO-COA KINASE DOMAIN-CONTAINING PROTEIN	132	14927.4	9.65013	2	3
IPI00015809.1	PROBABLE O-SIALOGLYCOPROTEIN ENDOPEPTIDASE	335	36426.8	5.93004	2	2
IPI00015866.2	ISOFORM 1 OF ADP-RIBOSYLATION FACTOR-LIKE PROTEIN 2-BINDING PROTEIN	163	18822.1	4.22	2	2
IPI00015944.3	ECHINODERM MICROTUBULE-ASSOCIATED PROTEIN-LIKE 2	649	70678.8	5.85004	2	2
IPI00015947.5	DNAJ HOMOLOG SUBFAMILY B MEMBER 1	340	38044.1	8.7401	2	2
IPI00016346.1	PROLINE SYNTHETASE CO-TRANSCRIBED BACTERIAL HOMOLOG PROTEIN	275	30343.9	7.08007	2	2
IPI00016553.1	ISOFORM 1 OF SOLUTE CARRIER ORGANIC ANION TRANSPORTER FAMILY MEMBER 2B1	709	76698.8	8.6901	2	2
IPI00016605.3	UPF0587 PROTEIN C1ORF123	160	18048.4	4.92002	2	2
IPI00016786.1	ISOFORM 2 OF CELL DIVISION CONTROL PROTEIN 42 HOMOLOG PRECURSOR	191	21258.6	6.15005	2	5
IPI00016910.1	EUKARYOTIC TRANSLATION INITIATION FACTOR 3 SUBUNIT C	913	105344	5.47003	2	2
IPI00016949.1	ISOFORM 4 OF ELECTROGENIC SODIUM BICARBONATE COTRANSPORTER 1	995	112271	6.30005	2	2
IPI00017339.1	SPLICING FACTOR 3B SUBUNIT 4	424	44385.7	8.5401	2	6
IPI00017450.2	GENERAL TRANSCRIPTION FACTOR IIF SUBUNIT 1	517	58240.5	7.03007	2	3
IPI00017454.4	PUTATIVE TUBULIN-LIKE PROTEIN ALPHA-4B	241	27551.2	7.70008	2	19
IPI00017608.1	DNAJ HOMOLOG SUBFAMILY B MEMBER 9	223	25518.3	8.3701	2	2
IPI00017696.1	COMPLEMENT C1S SUBCOMPONENT PRECURSOR	688	76684.5	4.85002	2	3
IPI00017802.1	ISOFORM 1 OF METHYLGLUTACONYL-COA HYDRATASE, MITOCHONDRIAL PRECURSOR	339	35608.6	9.52012	2	3
IPI00017991.4	JUMONJI DOMAIN CONTAINING 2D	523	58602.8	9.28012	2	3
IPI00018117.3	DEATH-ASSOCIATED PROTEIN 1	102	11164.6	9.30012	2	5
IPI00018235.3	PEFLIN	284	30380.9	6.09004	2	4
IPI00018342.5	ADENYLATE KINASE ISOENZYME 1	194	21634.8	8.7201	2	4
IPI00018583.4	ISOFORM 1 OF INTRACELLULAR HYALURONAN-BINDING PROTEIN 4	413	45785.4	6.97006	2	2
IPI00018600.1	ISOFORM 1 OF OPTIC ATROPHY 3 PROTEIN	179	19996.2	9.07011	2	4
IPI00018671.1	DUAL SPECIFICITY PROTEIN PHOSPHATASE 3	185	20478.3	7.65008	2	2
IPI00018871.1	ADP-RIBOSYLATION FACTOR-LIKE PROTEIN 8B	186	21539	8.6601	2	7
IPI00018924.3	ISOFORM 1 OF HIGH MOBILITY GROUP PROTEIN 20A	347	40143.6	6.08004	2	3
IPI00018968.2	NEDD8-ACTIVATING ENZYME E1 REGULATORY SUBUNIT	534	60246.4	5.24003	2	2
IPI00019022.2	ISOFORM LONG OF ATP-BINDING CASSETTE SUB-FAMILY B MEMBER 8, MITOCHONDRIAL PRECURSOR	735	79988.8	9.21012	2	3
IPI00019485.6	ISOFORM 2 OF ENOYL-COA HYDRATASE DOMAIN-CONTAINING PROTEIN 2, MITOCHONDRIAL PRECURSOR	261	28140.7	9.49012	2	5
IPI00020035.4	PROTEIN NIPSNAP HOMOLOG 3B	247	28313.4	9.31012	2	2
IPI00020194.1	ISOFORM SHORT OF TATA-BINDING PROTEIN-ASSOCIATED FACTOR 2N	589	61557.6	8.03009	2	11
IPI00020196.5	ARMADILLO REPEAT-CONTAINING PROTEIN 6	501	54141.9	5.82004	2	2
IPI00020928.1	TRANSCRIPTION FACTOR A, MITOCHONDRIAL PRECURSOR	246	29096.6	9.73013	2	2
IPI00020987.1	PROLARGIN PRECURSOR	382	43810	9.46012	2	3
IPI00021016.3	ISOFORM 1 OF ELONGATION FACTOR TS, MITOCHONDRIAL PRECURSOR	325	35390.7	8.6101	2	2
IPI00021274.2	EPHRIN TYPE-A RECEPTOR 8 PRECURSOR	1005	111003	8.4101	2	2
IPI00021347.1	UBIQUITIN-CONJUGATING ENZYME E2 L3	154	17861.6	8.6701	2	4
IPI00021405.3	ISOFORM A OF LAMIN-A/C	664	74139.6	6.56006	2	4
IPI00021537.5	ISOFORM 1 OF OPIOID GROWTH FACTOR RECEPTOR	677	73324.8	4.76001	2	2
IPI00021692.2	ISOFORM EXP42 OF MUSCLEBLIND-LIKE PROTEIN 1	388	41817.2	9.16011	2	4
IPI00021711.1	HLA CLASS II HISTOCOMPATIBILITY ANTIGEN, DP ALPHA CHAIN PRECURSOR	260	29380.6	5.07002	2	6
IPI00021766.5	ISOFORM 1 OF RETICULON-4	1192	129931	4.42001	2	7
IPI00021807.2	ISOFORM LONG OF GLUCOSYLCERAMIDASE PRECURSOR	536	59716.3	7.28007	2	2
IPI00021854.1	APOLIPOPROTEIN A-II PRECURSOR	100	11175	6.26005	2	5
IPI00022228.1	VIGILIN	1268	141439	6.42005	2	2
IPI00022239.7	METHIONINE AMINOPEPTIDASE 1	386	43215.2	6.75006	2	2
IPI00022240.3	ISOFORM 1 OF IRON-SULFUR CLUSTER ASSEMBLY ENZYME ISCU, MITOCHONDRIAL PRECURSOR	167	17936.9	9.53012	2	2
IPI00022284.3	MAJOR PRION PROTEIN PRECURSOR	253	27661.2	9.12011	2	3
IPI00022395.1	COMPLEMENT COMPONENT C9 PRECURSOR	559	63173.5	5.42003	2	4
IPI00022461.1	ISOFORM 1 OF CYTOPLASMIC DYNEIN 1 INTERMEDIATE CHAIN 1	645	72955.4	4.99002	2	3
IPI00022664.3	GERANYLGERANYL TRANSFERASE TYPE-2 SUBUNIT ALPHA	567	65071.9	5.45003	2	4
IPI00022810.1	DIPEPTIDYL-PEPTIDASE 1 PRECURSOR	463	51841.8	6.53005	2	3
IPI00022892.2	THY-1 MEMBRANE GLYCOPROTEIN PRECURSOR	161	17934.7	8.96011	2	9
IPI00022895.7	ALPHA-1B-GLYCOPROTEIN PRECURSOR	495	54272.6	5.58003	2	4
IPI00022977.1	CREATINE KINASE B-TYPE	381	42644.3	5.34003	2	4
IPI00023001.2	E2-INDUCED GENE 5 PROTEIN	154	17342.3	9.81013	2	8
IPI00023004.7	EUKARYOTIC TRANSLATION INITIATION FACTOR 1A, Y-CHROMOSOMAL	144	16442.4	5.06002	2	5
IPI00023095.1	MYELOID LEUKEMIA FACTOR 2	248	28147.3	6.39005	2	3
IPI00023334.1	ISOFORM 1 OF MITOCHONDRIAL 39S RIBOSOMAL PROTEIN L4	311	34919.2	9.72013	2	4
IPI00023526.4	ISOFORM 1 OF RAS-RELATED PROTEIN RAB-6A	208	23592.8	5.41003	2	3
IPI00023530.7	CELL DIVISION PROTEIN KINASE 5	292	33304.5	7.56008	2	2
IPI00023640.3	PROGRAMMED CELL DEATH PROTEIN 5	125	14285.1	5.76004	2	2
IPI00023648.6	IMMUNOGLOBULIN SUPERFAMILY CONTAINING LEUCINE-RICH REPEAT PROTEIN PRECURSOR	428	45997.4	4.99002	2	3
IPI00023729.1	FRUCTOSAMINE-3-KINASE	309	35171.2	7.12007	2	2
IPI00023780.3	ISOFORM 2 OF DNAJ HOMOLOG SUBFAMILY C MEMBER 5	167	18801.2	5.38003	2	5
IPI00024107.1	ISOFORM 1 OF ALPHA-SYNUCLEIN	140	14460.2	4.66001	2	4
IPI00024254.3	INTERFERON-INDUCED PROTEIN WITH TETRATRICOPEPTIDE REPEATS 3	490	55984.8	5.12002	2	2
IPI00000015.2	SPLICING FACTOR, ARGININE/SERINE-RICH 4	494	56678.4	11.5102	2	2
IPI00000192.2	ISOFORM F OF SON PROTEIN	2426	263843	5.49003	2	2
IPI00000455.6	KINESIN-LIKE PROTEIN KIF3A	702	80385.2	6.07004	2	2
IPI00000695.1	GUANINE NUCLEOTIDE-BINDING PROTEIN ALPHA-14 SUBUNIT	355	41570.7	5.80004	2	3
IPI00001636.1	ATAXIN-10	475	53488.9	5.12002	2	2
IPI00002270.3	UPF0364 PROTEIN C6ORF211	441	51172.4	5.47003	2	2
IPI00002432.3	ISOFORM 1 OF PROTEIN HOOK HOMOLOG 2	719	83163.6	5.33003	2	7
IPI00002525.3	NEUDESIN PRECURSOR	172	18856.4	5.50003	2	3
IPI00002564.3	DNA-REPAIR PROTEIN XRCC1	633	69525.7	6.01004	2	2
IPI00002649.2	ISOFORM 2 OF PININ	584	67005.4	6.01004	2	2
IPI00002816.1	CATHEPSIN F PRECURSOR	484	53365.9	8.5201	2	2
IPI00002884.4	ISOFORM 1 OF PKHD DOMAIN-CONTAINING TRANSMEMBRANE PROTEIN FLJ22222	319	35646	8.29009	2	2
IPI00024551.1	UPF0480 PROTEIN C15ORF24 PRECURSOR	242	26470.6	9.24012	2	2
IPI00024642.2	ISOFORM 1 OF COILED-COIL DOMAIN-CONTAINING PROTEIN 47 PRECURSOR	483	55873.9	4.75001	2	4
IPI00024662.1	CHROMOBOX PROTEIN HOMOLOG 5	191	22225	5.70004	2	2
IPI00024684.1	INTERFERON-INDUCED GTP-BINDING PROTEIN MX2	715	82088.8	8.90011	2	2
IPI00024742.7	CYTOCHROME B-C1 COMPLEX SUBUNIT 8	82	9906.38	10.0701	2	2
IPI00025091.3	40S RIBOSOMAL PROTEIN S11	158	18430.7	10.3101	2	2
IPI00025160.2	PROTEIN VAC14 HOMOLOG	782	87972.6	5.75004	2	2
IPI00025178.3	PRE-MRNA-SPLICING FACTOR SPF27	225	26131.4	5.48003	2	2
IPI00025273.1	ISOFORM LONG OF TRIFUNCTIONAL PURINE BIOSYNTHETIC PROTEIN ADENOSINE-3	1010	107767	6.26005	2	2
IPI00025340.3	PYRIDOXAL PHOSPHATE PHOSPHATASE	296	31698.2	6.11005	2	2
IPI00025849.1	ACIDIC LEUCINE-RICH NUCLEAR PHOSPHOPROTEIN 32 FAMILY MEMBER A	249	28585.4	3.99	2	6
IPI00026156.1	HEMATOPOIETIC LINEAGE CELL-SPECIFIC PROTEIN	486	53998.1	4.74001	2	3
IPI00026197.7	SIMILAR TO IG KAPPA CHAIN V-IV REGION PRECURSOR	180	19518.3	4.88002	2	4
IPI00026199.2	GLUTATHIONE PEROXIDASE 3 PRECURSOR	226	25505.4	8.20009	2	4
IPI00026202.1	60S RIBOSOMAL PROTEIN L18A	176	20762.4	10.7202	2	2
IPI00026328.3	THIOREDOXIN DOMAIN-CONTAINING PROTEIN 12 PRECURSOR	172	19205.8	5.24003	2	2
IPI00026519.1	PEPTIDYL-PROLYL CIS-TRANS ISOMERASE, MITOCHONDRIAL PRECURSOR	207	22040.2	9.48012	2	3
IPI00026530.4	PROTEIN ERGIC-53 PRECURSOR	510	57549	6.29005	2	3
IPI00026625.1	ISOFORM 1 OF NUCLEAR PORE COMPLEX PROTEIN NUP155	1391	155199	5.78004	2	2
IPI00026944.2	ISOFORM 1 OF NIDOGEN-1 PRECURSOR	1247	136453	5.13002	2	2
IPI00027165.3	ISOFORM R-TYPE OF PYRUVATE KINASE ISOZYMES R/L	574	61830.2	7.64008	2	2
IPI00027235.1	ISOFORM 1 OF ATTRACTIN PRECURSOR	1429	158536	7.23007	2	2
IPI00027255.1	MYOSIN LIGHT CHAIN 6B	208	22764	5.55003	2	3
IPI00027341.1	MACROPHAGE-CAPPING PROTEIN	348	38517.6	5.88004	2	2
IPI00027424.3	ISOFORM 1 OF GLYCEROL KINASE	524	57489.2	5.94004	2	2
IPI00027445.1	PROBABLE HISTIDYL-TRNA SYNTHETASE, MITOCHONDRIAL PRECURSOR	506	56888.4	8.5201	2	3
IPI00027482.1	CORTICOSTEROID-BINDING GLOBULIN PRECURSOR	405	45140.9	5.63003	2	3
IPI00027771.3	URIDINE-CYTIDINE KINASE 1	277	31434.7	6.80006	2	3
IPI00027838.1	RNA-BINDING PROTEIN 4B	359	40149.6	6.28005	2	2
IPI00027851.1	BETA-HEXOSAMINIDASE SUBUNIT ALPHA PRECURSOR	529	60688.9	5.03002	2	3
IPI00028064.1	CATHEPSIN G PRECURSOR	255	28837.2	11.1902	2	4
IPI00028109.1	PROTEIN DPY-30 HOMOLOG	99	11249.7	4.84002	2	3
IPI00028618.1	METHYLATED-DNA--PROTEIN-CYSTEINE METHYLTRANSFERASE	207	21646	8.28009	2	2
IPI00029079.5	GMP SYNTHASE	693	76715.5	6.42005	2	2
IPI00029447.5	GOLGI SNAP RECEPTOR COMPLEX MEMBER 1	250	28612.6	9.45012	2	2
IPI00029557.3	GRPE PROTEIN HOMOLOG 1, MITOCHONDRIAL PRECURSOR	217	24279.1	8.23009	2	2
IPI00029665.8	COB	250	27388.3	8.85011	2	3
IPI00029731.8	60S RIBOSOMAL PROTEIN L35A	110	12537.7	11.0602	2	9
IPI00029863.4	SERPINF2 PROTEIN	495	55064.4	5.97004	2	2
IPI00031836.3	DEVELOPMENTALLY-REGULATED GTP-BINDING PROTEIN 1	367	40542.2	9.00011	2	3
IPI00032139.1	SERPIN B9	376	42403.6	5.61003	2	2
IPI00032827.1	PRE-MRNA BRANCH SITE PROTEIN P14	125	14584.9	9.41012	2	3
IPI00033143.1	EUKARYOTIC TRANSLATION INITIATION FACTOR 3 SUBUNIT K	218	25059.7	4.80002	2	8
IPI00033494.3	MYOSIN REGULATORY LIGHT CHAIN	172	19779.2	4.71001	2	3
IPI00033561.3	ISOFORM 1 OF RNA-BINDING PROTEIN WITH SERINE-RICH DOMAIN 1	305	34208.3	11.8402	2	2
IPI00034159.1	VACUOLAR PROTON PUMP SUBUNIT D 1	351	40329.1	4.89002	2	5
IPI00043073.3	GLYCOPHORIN ERIK (STA) PRECURSOR	118	12703.6	5.48003	2	3
IPI00043863.1	ISOFORM 3 OF MICROTUBULE-ASSOCIATED PROTEIN 4	539	58557.1	5.72004	2	3
IPI00056357.3	UPF0556 PROTEIN C19ORF10 PRECURSOR	173	18795.2	6.20005	2	3
IPI00059762.5	ISOFORM 1 OF LYSOPHOSPHOLIPASE-LIKE PROTEIN 1	237	26316.4	7.71008	2	2
IPI00060715.1	BTB/POZ DOMAIN-CONTAINING PROTEIN KCTD12	325	35700.8	5.51003	2	3
IPI00063234.1	PRKAR2A PROTEIN	382	43066.7	4.96002	2	2
IPI00063242.5	ISOFORM 2 OF PHOSPHOGLYCERATE MUTASE FAMILY MEMBER 5 PRECURSOR	255	28005.8	6.76006	2	2
IPI00064328.3	PROTEIN ARGININE METHYLTRANSFERASE 5 ISOFORM B	620	71320.4	6.02004	2	3
IPI00064765.3	60S RIBOSOMAL PROTEIN L10-LIKE	214	24518.8	10.0201	2	2
IPI00072534.2	ISOFORM 1 OF UNC45 HOMOLOG A	944	103077	5.80004	2	2
IPI00099438.2	HYALURONIDASE-4	481	54249.3	8.6701	2	2
IPI00100030.1	ISOFORM 1 OF GPI TRANSAMIDASE COMPONENT PIG-T PRECURSOR	578	65699.7	8.6301	2	2
IPI00100213.2	ISOFORM 1 OF RIBONUCLEOSIDE-DIPHOSPHATE REDUCTASE SUBUNIT M2 B	351	40736.5	4.88002	2	3
IPI00100796.4	CHARGED MULTIVESICULAR BODY PROTEIN 5	219	24570.8	4.68001	2	2
IPI00101106.3	COMM DOMAIN-CONTAINING PROTEIN 5	224	24670.4	6.52005	2	4
IPI00102275.3	GLYCEROPHOSPHODIESTER PHOSPHODIESTERASE DOMAIN-CONTAINING PROTEIN 2	539	61728.8	8.7701	2	2
IPI00102856.3	ISOFORM 1 OF STROMAL MEMBRANE-ASSOCIATED PROTEIN 2	429	46785.8	9.00011	2	2
IPI00103471.3	SELENOPROTEIN M PRECURSOR	145	16184.8	5.38003	2	2
IPI00106567.1	WD REPEAT-CONTAINING PROTEIN 33	1336	145921	9.24012	2	3
IPI00106698.1	PROTEIN PELOTA HOMOLOG	385	43377.2	5.93004	2	3
IPI00106966.4	ISOFORM 1 OF TRANSMEMBRANE PROTEIN 70	260	28969.3	9.01011	2	3
IPI00107555.3	ISOFORM IIB OF PROFILIN-2	140	15088.3	5.78004	2	2
IPI00149044.8	ISOFORM 2 OF ZINC FINGER PROTEIN 280D	1143	127153	9.16011	2	3
IPI00153011.1	TRIPARTITE MOTIF-CONTAINING PROTEIN 2	744	81530.3	6.50005	2	3
IPI00154774.3	ISOFORM 1 OF PROTEIN OSCP1	379	43270.9	5.75004	2	3
IPI00156282.2	G PROTEIN PATHWAY SUPPRESSOR 1 ISOFORM 2	491	55536.6	6.29005	2	2
IPI00157237.1	ISOFORM 1 OF MAGUK P55 SUBFAMILY MEMBER 4	637	72809.3	5.39003	2	3
IPI00159072.3	ROD1 REGULATOR OF DIFFERENTIATION 1	524	56821.3	9.26012	2	5
IPI00162707.1	LIPASE	320	36031.8	8.85011	2	4
IPI00165041.5	TREACHER COLLINS-FRANCESCHETTI SYNDROME 1 ISOFORM A	1450	148253	8.96011	2	4
IPI00165092.3	TYROSYL-TRNA SYNTHETASE, MITOCHONDRIAL PRECURSOR	477	53199.1	9.07011	2	2
IPI00166865.3	CDGSH IRON SULFUR DOMAIN-CONTAINING PROTEIN 2	135	15278.2	9.66013	2	2
IPI00167285.4	ISOFORM 1 OF CYCLIN N-TERMINAL DOMAIN-CONTAINING PROTEIN 1	330	36920.6	6.46005	2	2
IPI00168884.3	RENIN RECEPTOR PRECURSOR	350	39008	5.75004	2	2
IPI00169254.1	OLFACTORY RECEPTOR 14C36	312	34815.5	8.7001	2	2
IPI00170979.1	ISOFORM 2 OF ENA/VASP-LIKE PROTEIN	416	44619.9	8.90011	2	2
IPI00171230.6	ISOFORM 2 OF ELKS/RAB6-INTERACTING/CAST FAMILY MEMBER 1	992	113920	5.97004	2	2
IPI00171459.3	HYDROXYSTEROID DEHYDROGENASE-LIKE PROTEIN 1	330	37017.9	8.88011	2	3
IPI00171769.1	FUN14 DOMAIN-CONTAINING PROTEIN 2	189	20675.7	9.74013	2	2
IPI00172580.4	NUCLEOPORIN 54KDA VARIANT (FRAGMENT)	508	55563.7	6.53005	2	2
IPI00175096.1	TETRATRICOPEPTIDE REPEAT PROTEIN 9C	171	20012.6	9.01011	2	3
IPI00177940.2	RETINOL DEHYDROGENASE 14	336	36864.8	9.02011	2	3
IPI00179415.4	ISOFORM 1 OF SERINE/THREONINE-PROTEIN PHOSPHATASE 2B CATALYTIC SUBUNIT ALPHA ISOFORM	521	58687.9	5.58003	2	2
IPI00179473.9	ISOFORM 1 OF SEQUESTOSOME-1	440	47687.2	5.10002	2	3
IPI00180954.4	COLD-INDUCIBLE RNA-BINDING PROTEIN	172	18648	9.51012	2	7
IPI00182293.6	GUANYLATE KINASE	197	21725.6	6.11005	2	3
IPI00183572.4	ISOFORM 2 OF DEDICATOR OF CYTOKINESIS PROTEIN 7	2129	241410	6.36005	2	7
IPI00184871.3	UNCHARACTERIZED PROTEIN C6ORF130	152	17024.7	8.5501	2	2
IPI00185374.4	26S PROTEASOME NON-ATPASE REGULATORY SUBUNIT 12	456	52904.5	7.53008	2	5
IPI00215790.6	60S RIBOSOMAL PROTEIN L38	70	8217.89	10.0901	2	4
IPI00215888.4	SIGNAL RECOGNITION PARTICLE 72 KDA PROTEIN	671	74606.3	9.31012	2	2
IPI00215963.5	ISOFORM 1 OF GENETIC SUPPRESSOR ELEMENT 1	1217	136164	7.36007	2	4
IPI00216048.9	PHOSPHATIDYLINOSITOL TRANSFER PROTEIN ALPHA ISOFORM	270	31806.3	6.11005	2	3
IPI00216508.3	ISOFORM 2 OF SORTING NEXIN-3	130	14765.8	6.83006	2	3
IPI00217872.3	ISOFORM 2 OF PHOSPHOGLUCOMUTASE-1	580	63790.6	5.56003	2	2
IPI00217920.6	ISOFORM 1 OF ALDEHYDE DEHYDROGENASE FAMILY 16 MEMBER A1	802	85113.4	6.35005	2	3
IPI00217960.1	ISOFORM 2 OF CAMP-DEPENDENT PROTEIN KINASE CATALYTIC SUBUNIT ALPHA	343	39821.8	8.7101	2	3
IPI00218200.7	B-CELL RECEPTOR-ASSOCIATED PROTEIN 31	313	34752.1	7.65008	2	3
IPI00218342.10	C-1-TETRAHYDROFOLATE SYNTHASE, CYTOPLASMIC	935	101559	6.88006	2	2
IPI00218463.3	MITOCHONDRIAL IMPORT INNER MEMBRANE TRANSLOCASE SUBUNIT TIM16	125	13824.7	9.69013	2	3
IPI00218733.6	SUPEROXIDE DISMUTASE	154	15935.7	5.69003	2	2
IPI00218845.4	NITRIC OXIDE SYNTHASE, ENDOTHELIAL	1203	133289	6.94006	2	2
IPI00218992.4	UNCHARACTERIZED PROTEIN BRCC3	292	33236.9	5.61003	2	2
IPI00219029.3	ASPARTATE AMINOTRANSFERASE, CYTOPLASMIC	413	46247.5	6.52005	2	3
IPI00219155.5	60S RIBOSOMAL PROTEIN L27	136	15797.7	10.5601	2	2
IPI00219381.5	NADH DEHYDROGENASE [UBIQUINONE] 1 ALPHA SUBCOMPLEX SUBUNIT 2	99	10921.6	9.61013	2	3
IPI00219465.4	TRANSCOBALAMIN-2 PRECURSOR	427	47449.9	6.40005	2	3
IPI00219575.5	BLEOMYCIN HYDROLASE	455	52562.3	5.87004	2	2
IPI00219604.3	DUAL SPECIFICITY MITOGEN-ACTIVATED PROTEIN KINASE KINASE 1	393	43439.1	6.18005	2	2
IPI00219678.3	EUKARYOTIC TRANSLATION INITIATION FACTOR 2 SUBUNIT 1	315	36112.2	5.02002	2	4
IPI00220117.2	UNCHARACTERIZED PROTEIN CD99	177	17694.7	4.60001	2	2
IPI00220167.3	ISOFORM 1 OF PUTATIVE METHYLTRANSFERASE NSUN7	718	81024.5	8.85011	2	2
IPI00220710.5	ACYL-COENZYME A THIOESTERASE 2, MITOCHONDRIAL ISOFORM B	439	49901.7	8.81011	2	2
IPI00220739.3	MEMBRANE-ASSOCIATED PROGESTERONE RECEPTOR COMPONENT 1	195	21671.2	4.56001	2	6
IPI00220766.5	LACTOYLGLUTATHIONE LYASE	184	20777.7	5.11002	2	5
IPI00220993.1	ISOFORM CNPI OF 2',3'-CYCLIC-NUCLEOTIDE 3'-PHOSPHODIESTERASE	401	45098.7	8.7301	2	2
IPI00221035.4	ISOFORM 1 OF TRANSCRIPTION FACTOR BTF3	206	22168	9.40012	2	5
IPI00221234.7	ALDEHYDE DEHYDROGENASE 7 FAMILY, MEMBER A1	539	58487.2	8.21009	2	2
IPI00221240.3	ISOFORM 2 OF LEUCYL-CYSTINYL AMINOPEPTIDASE	1011	115636	5.49003	2	2
IPI00221332.8	ISOFORM 1 OF DYNAMIN-3	869	97746.1	8.5101	2	8
IPI00221384.2	ISOFORM 2 OF COLLAGEN ALPHA-1(XII) CHAIN PRECURSOR	1899	205489	5.71004	2	2
IPI00240345.3	C-TYPE LECTIN DOMAIN FAMILY 14 MEMBER A PRECURSOR	490	51635.6	5.97004	2	2
IPI00251559.8	E3 UBIQUITIN-PROTEIN LIGASE BRE1A	977	113977	5.77004	2	2
IPI00252731.3	ISOFORM DPPX-S OF DIPEPTIDYL AMINOPEPTIDASE-LIKE PROTEIN 6	804	91484.6	5.81004	2	2
IPI00288941.1	NUCLEAR RECEPTOR COACTIVATOR 5	579	65536.5	9.62012	2	2
IPI00289807.3	ISOFORM 1 OF TRNA-NUCLEOTIDYLTRANSFERASE 1, MITOCHONDRIAL PRECURSOR	434	50143.7	8.13009	2	2
IPI00289815.2	ISOFORM 2 OF WD REPEAT-CONTAINING PROTEIN 7	1457	160509	6.57005	2	4
IPI00290292.7	RHOMBOID FAMILY MEMBER 1	855	97400.9	8.79011	2	7
IPI00290460.3	EUKARYOTIC TRANSLATION INITIATION FACTOR 3 SUBUNIT G	320	35611	5.86004	2	2
IPI00290799.4	UNCHARACTERIZED PROTEIN C18ORF19	272	30804.7	9.81013	2	2
IPI00290928.2	GUANINE NUCLEOTIDE-BINDING PROTEIN ALPHA-13 SUBUNIT	377	44049.6	8.11009	2	3
IPI00291646.2	METHYLENETETRAHYDROFOLATE DEHYDROGENASE (NADP+ DEPENDENT) 1-LIKE	978	105790	8.3101	2	2
IPI00291800.1	ISOFORM 1 OF EUKARYOTIC TRANSLATION INITIATION FACTOR 4E TRANSPORTER	985	108201	8.4401	2	2
IPI00291972.2	ISOFORM 1 OF RETICULON-4-INTERACTING PROTEIN 1, MITOCHONDRIAL PRECURSOR	396	43589.7	9.22012	2	2
IPI00292709.2	PHOSPHOENOLPYRUVATE CARBOXYKINASE, CYTOSOLIC	622	69194.6	5.80004	2	2
IPI00293073.4	MITOCHONDRIAL TRANSMEMBRANE GTPASE FZO-2	769	86993.9	5.98004	2	2
IPI00293564.5	HYDROXYMETHYLGLUTARYL-COA LYASE, MITOCHONDRIAL PRECURSOR	325	34360.1	8.80011	2	2
IPI00293735.1	ELONGATOR COMPLEX PROTEIN 1	1332	150191	5.68004	2	2
IPI00293867.7	D-DOPACHROME DECARBOXYLASE	118	12711.8	6.71006	2	9
IPI00294242.2	28S RIBOSOMAL PROTEIN S31, MITOCHONDRIAL PRECURSOR	395	45318.5	9.31012	2	3
IPI00295081.1	TUBULIN GAMMA-1 CHAIN	451	51170	5.74004	2	4
IPI00295414.7	COLLAGEN ALPHA-1(XV) CHAIN PRECURSOR	1388	141720	4.89002	2	2
IPI00295601.1	CELL CYCLE EXIT AND NEURONAL DIFFERENTIATION PROTEIN 1	149	14954	9.23012	2	3
IPI00296141.3	DIPEPTIDYL-PEPTIDASE 2 PRECURSOR	492	54327.5	5.90004	2	5
IPI00296485.6	MICROTUBULE-ASSOCIATED PROTEIN 1S	1059	112211	6.92006	2	2
IPI00296913.1	ADP-SUGAR PYROPHOSPHATASE	219	24327.6	4.86002	2	4
IPI00296999.9	ATP SYNTHASE MITOCHONDRIAL F1 COMPLEX ASSEMBLY FACTOR 2, MITOCHONDRIAL PRECURSOR	289	32772.4	6.62006	2	2
IPI00297165.6	NEURONAL ACETYLCHOLINE RECEPTOR SUBUNIT ALPHA-3 PRECURSOR. ISOFORM 2	569	64006.7	8.25009	2	2
IPI00297550.8	COAGULATION FACTOR XIII A CHAIN PRECURSOR	732	83267.3	5.74004	2	4
IPI00297985.6	HYPOTHETICAL PROTEIN LOC79747	1667	189712	8.4901	2	2
IPI00298347.1	ISOFORM 2 OF TYROSINE-PROTEIN PHOSPHATASE NON-RECEPTOR TYPE 11	593	68010.9	6.86006	2	2
IPI00298949.1	CYCLIN G-ASSOCIATED KINASE	1311	143190	5.48003	2	2
IPI00298984.5	SYNAPSIN-3	580	63302.7	9.42012	2	4
IPI00299095.2	SORTING NEXIN-2	519	58471.2	5.04002	2	3
IPI00299193.1	SYNAPTOJANIN-2-BINDING PROTEIN	145	15928.1	5.86004	2	2
IPI00299402.1	PYRUVATE CARBOXYLASE, MITOCHONDRIAL PRECURSOR	1178	129634	6.37005	2	2
IPI00299699.1	NEURAL PROLIFERATION DIFFERENTIATION AND CONTROL PROTEIN 1 PRECURSOR	325	34516.4	6.55006	2	4
IPI00299724.1	ISOFORM 1 OF SIGNAL REGULATORY PROTEIN BETA-1 PRECURSOR	398	43255.2	6.06004	2	5
IPI00299946.3	POTASSIUM VOLTAGE-GATED CHANNEL SUBFAMILY H MEMBER 7	1196	135013	7.74008	2	4
IPI00299977.1	14 KDA PHOSPHOHISTIDINE PHOSPHATASE	125	13832.5	5.65003	2	2
IPI00300096.4	RAS-RELATED PROTEIN RAB-35	201	23025.2	8.5201	2	2
IPI00300127.3	N-ACETYLTRANSFERASE 10	1025	115704	8.5001	2	2
IPI00300299.6	SIGNAL PEPTIDASE COMPLEX SUBUNIT 3	180	20313.4	8.6601	2	2
IPI00300567.1	ISOFORM 1 OF 3,2-TRANS-ENOYL-COA ISOMERASE, MITOCHONDRIAL PRECURSOR	302	32816	8.80011	2	2
IPI00301021.3	ISOFORM 1 OF TRANSLOCON-ASSOCIATED PROTEIN SUBUNIT ALPHA PRECURSOR	286	32235.4	4.39001	2	4
IPI00301058.5	VASODILATOR-STIMULATED PHOSPHOPROTEIN	380	39829.8	9.04011	2	2
IPI00301204.2	RETINOL DEHYDROGENASE 13	331	35932.2	8.22009	2	2
IPI00301421.5	ISOFORM 1 OF NUCLEAR-INTERACTING PARTNER OF ALK	502	55261.6	5.44003	2	5
IPI00301518.6	ISOFORM 1 OF MPS ONE BINDER KINASE ACTIVATOR-LIKE 1B	216	25079.8	6.44005	2	3
IPI00303318.2	PROTEIN FAM49B	324	36748	5.75004	2	2
IPI00304693.6	ISOFORM 2 OF NUCLEOPORIN-LIKE PROTEIN RIP	522	54181.9	9.05011	2	2
IPI00304803.3	GMP REDUCTASE 1	345	37418.8	6.59006	2	2
IPI00304814.4	ISOFORM MITOCHONDRIAL OF PHOSPHOLIPID HYDROPEROXIDE GLUTATHIONE PEROXIDASE, MITOCHONDRIAL PRECURSOR	197	22127.8	8.6401	2	2
IPI00306046.1	ISOFORM 1 OF EGF-LIKE REPEAT AND DISCOIDIN I-LIKE DOMAIN-CONTAINING PROTEIN 3 PRECURSOR	480	53764.9	7.08007	2	3
IPI00306159.7	TRANS-2-ENOYL-COA REDUCTASE, MITOCHONDRIAL PRECURSOR	373	40427.8	8.98011	2	2
IPI00306661.3	POTASSIUM CHANNEL MODULATORY FACTOR 1	381	41945.4	5.41003	2	2
IPI00306748.1	ISOFORM 1 OF ATP-BINDING CASSETTE SUB-FAMILY B MEMBER 7, MITOCHONDRIAL PRECURSOR	752	82641.3	9.37012	2	2
IPI00328178.3	ISOFORM 3 OF TOM1-LIKE PROTEIN 2	462	50508.7	4.63001	2	2
IPI00328185.4	ISOFORM 1 OF DERMAL PAPILLA-DERIVED PROTEIN 6	316	34841.2	4.81001	2	4
IPI00328443.1	ISOFORM 3 OF UPF0317 PROTEIN C14ORF159, MITOCHONDRIAL PRECURSOR	581	62782.6	6.55006	2	3
IPI00329600.3	PROBABLE SACCHAROPINE DEHYDROGENASE	429	47151.4	9.23012	2	23
IPI00333016.6	ISOFORM 3 OF DNAJ HOMOLOG SUBFAMILY C MEMBER 11	507	57196.9	7.15007	2	2
IPI00333776.5	ISOFORM 1 OF NEURONAL CELL ADHESION MOLECULE PRECURSOR	1304	143893	5.44003	2	2
IPI00334282.2	PROTEIN FAM3C PRECURSOR	227	24680.5	8.5101	2	2
IPI00334587.1	ISOFORM 2 OF HETEROGENEOUS NUCLEAR RIBONUCLEOPROTEIN A/B	332	35967.5	6.48005	2	5
IPI00334715.4	ISOFORM 1 OF GLUCOCORTICOID RECEPTOR DNA-BINDING FACTOR 1	1513	172228	6.32005	2	2
IPI00339384.5	ISOFORM 1 OF RETINOL DEHYDROGENASE 11	318	35386.2	9.04011	2	9
IPI00374301.5	HYPOTHETICAL PROTEIN	940	98399.6	9.46012	2	2
IPI00374563.3	AGRIN PRECURSOR	2045	214844	6.01004	2	3
IPI00376317.4	ISOFORM 1 OF ENHANCER OF MRNA-DECAPPING PROTEIN 4	1401	151661	5.55003	2	2
IPI00376344.3	ISOFORM 1 OF MYOSIN-IB	1136	131985	9.42012	2	5
IPI00376394.4	SULFHYDRYL OXIDASE 2 PRECURSOR	698	77528.9	7.63008	2	2
IPI00382483.1	IG HEAVY CHAIN V-III REGION GA	122	13165.7	9.79013	2	2
IPI00382490.1	IG HEAVY CHAIN V-III REGION BUR	119	12980.7	9.64012	2	7
IPI00383048.3	ISOFORM 4 OF PROTEIN VERY KIND	1397	148551	5.49003	2	2
IPI00383670.3	TUMOR PROTEIN D53	204	22449.1	5.45003	2	2
IPI00384517.2	ISOFORM 1 OF NUCLEOTIDE-BINDING PROTEIN-LIKE	319	34082.8	9.17011	2	3
IPI00384689.3	ISOFORM 1 OF PYRIDOXAL-DEPENDENT DECARBOXYLASE DOMAIN-CONTAINING PROTEIN 1	788	86707	5.25002	2	2
IPI00385034.6	ISOFORM 1 OF NA(+)/H(+) EXCHANGE REGULATORY COFACTOR NHE-RF2	337	37413.8	7.79008	2	2
IPI00385156.2	58 KDA PROTEIN	526	57870.1	5.36003	2	4
IPI00394809.1	APOLIPOPROTEIN O-LIKE PRECURSOR	268	29158.9	9.54012	2	2
IPI00394856.7	KINESIN-LIKE PROTEIN KIF7	1343	150587	6.37005	2	9
IPI00397645.7	ISOFORM 2 OF MATRIX-REMODELING-ASSOCIATED PROTEIN 7	170	17493.2	4.17	2	4
IPI00397904.6	NUCLEAR PORE COMPLEX PROTEIN NUP93	819	93488.2	5.50003	2	2
IPI00397977.8	ISOFORM 1 OF ZINC FINGER PROTEIN ZXDC	858	89962.3	8.4801	2	2
IPI00398983.3	NOVEL PROTEIN SIMILAR TO RIBOSOMAL PROTEIN L13A RPL13A	203	23409	10.7602	2	2
IPI00401956.8	SIMILAR TO APOPTOSIS-ASSOCIATED TYROSINE KINASE	1327	140035	4.49001	2	2
IPI00402657.4	ISOFORM 1 OF RNA POLYMERASE II-ASSOCIATED PROTEIN 1	1393	152754	5.98004	2	2
IPI00411356.5	VACUOLAR PROTEIN SORTING-ASSOCIATING PROTEIN 4A	437	48897.9	7.64008	2	2
IPI00411706.1	S-FORMYLGLUTATHIONE HYDROLASE	282	31462.8	6.54005	2	4
IPI00412713.4	SORTING AND ASSEMBLY MACHINERY COMPONENT 50 HOMOLOG	469	51976.2	6.44005	2	3
IPI00412792.2	TRANSCRIPTION FACTOR BTF3 HOMOLOG 4	158	17270.5	5.95004	2	3
IPI00412811.4	COMM DOMAIN-CONTAINING PROTEIN 10	202	22966.4	6.09004	2	2
IPI00413344.3	COFILIN-2	166	18736.6	7.65008	2	4
IPI00413500.4	ISOFORM 1 OF COMM DOMAIN-CONTAINING PROTEIN 4	199	21764.3	6.89006	2	2
IPI00413641.7	ALDOSE REDUCTASE	316	35853.4	6.51005	2	3
IPI00414005.2	ISOFORM SHORT OF SODIUM/POTASSIUM-TRANSPORTING ATPASE SUBUNIT ALPHA-1 PRECURSOR	681	74140	5.73004	2	5
IPI00414858.3	ISOFORM 1 OF CONSERVED OLIGOMERIC GOLGI COMPLEX COMPONENT 3	828	94095.9	5.38003	2	2
IPI00418741.6	ISOFORM 1 OF L-FUCOSE KINASE	1084	117623	5.84004	2	2
IPI00419194.2	ISOAMYL ACETATE-HYDROLYZING ESTERASE 1 HOMOLOG	248	27598.7	5.12002	2	3
IPI00419880.6	40S RIBOSOMAL PROTEIN S3A	264	29944.9	9.75013	2	4
IPI00429191.3	EUKARYOTIC PEPTIDE CHAIN RELEASE FACTOR SUBUNIT 1	437	49030.9	5.50003	2	4
IPI00430812.6	ISOFORM 1 OF CELLULAR NUCLEIC ACID-BINDING PROTEIN	177	19462.7	8.00009	2	6
IPI00441867.1	ISOFORM 1 OF PEROXISOMAL BIOGENESIS FACTOR 19	299	32806.5	4.25	2	4
IPI00443773.2	ISOFORM ALPHA OF APOPTOSIS REGULATOR BAX	192	21184.4	5.08002	2	5
IPI00448465.5	ISOFORM 1 OF ANKYRIN REPEAT DOMAIN-CONTAINING PROTEIN 12	2062	235650	6.56006	2	3
IPI00450767.3	CTBP1 PROTEIN (FRAGMENT)	227	23692.6	9.76013	2	2
IPI00456048.4	COMM DOMAIN-CONTAINING PROTEIN 2	199	22745.1	6.24005	2	3
IPI00456635.1	ISOFORM 1 OF PROTEIN UNC-13 HOMOLOG D	1090	123282	6.19005	2	2
IPI00456965.5	ISOFORM 1 OF UBIQUINONE BIOSYNTHESIS METHYLTRANSFERASE COQ5, MITOCHONDRIAL PRECURSOR	327	37140.4	6.46005	2	2
IPI00464952.2	SPLICING FACTOR ARGININE/SERINE-RICH 11	484	53542.3	10.5201	2	2
IPI00470468.3	ISOFORM 3 OF PROTEIN EFR3 HOMOLOG A	777	87580.1	6.15005	2	3
IPI00479145.2	KERATIN, TYPE I CYTOSKELETAL 19	400	44092	5.04002	2	4
IPI00480049.2	ISOFORM B OF INOSITOL POLYPHOSPHATE 5-PHOSPHATASE OCRL-1	893	103227	6.33005	2	2
IPI00514856.4	ISOFORM 1 OF UBIQUITIN-ASSOCIATED PROTEIN 2-LIKE	1087	114534	6.60006	2	2
IPI00514897.3	BREFELDIN A-INHIBITED GUANINE NUCLEOTIDE-EXCHANGE PROTEIN 3	2177	240649	5.53003	2	3
IPI00549236.2	ISOFORM 1 OF COILED-COIL DOMAIN-CONTAINING PROTEIN 90B, MITOCHONDRIAL PRECURSOR	254	29471.6	6.98006	2	3
IPI00549381.5	MITOCHONDRIAL RIBOSOMAL PROTEIN L1 PRECURSOR	325	36908.7	8.88011	2	4
IPI00549673.2	ARMADILLO REPEAT-CONTAINING X-LINKED PROTEIN 5	558	62345.9	8.85011	2	6
IPI00550165.4	DEHYDROGENASE/REDUCTASE SDR FAMILY MEMBER 7B	325	35119.1	9.58012	2	2
IPI00550192.2	ISOFORM 1 OF PROBABLE XAA-PRO AMINOPEPTIDASE 3	507	57033.7	6.37005	2	2
IPI00550308.1	RNA-BINDING PROTEIN 12	932	97395.7	8.7401	2	2
IPI00550894.4	GLUCOSAMINE-6-PHOSPHATE ISOMERASE SB52	276	31084.7	6.45005	2	6
IPI00551053.3	ISOFORM 1 OF UPF0498 PROTEIN KIAA1191	305	33246.7	9.39012	2	3
IPI00555553.1	MITOCHONDRIAL RIBOSOMAL PROTEIN L49 VARIANT (FRAGMENT)	143	16055.7	9.71013	2	3
IPI00640292.3	ISOFORM 1 OF PROTEIN G7C PRECURSOR	891	96030	5.73004	2	2
IPI00641533.3	KIAA0367	353	40221.7	4.79002	2	2
IPI00642041.1	CATECHOL-O-METHYLTRANSFERASE DOMAIN-CONTAINING PROTEIN 1	262	28808.6	8.7101	2	5
IPI00642244.2	ISOFORM 4 OF UNCHARACTERIZED PROTEIN KIAA0090 PRECURSOR	971	109421	7.94009	2	2
IPI00645172.1	ISOFORM 2 OF UNCHARACTERIZED PROTEIN FLJ10769 PRECURSOR	390	41360.5	9.23012	2	2
IPI00645814.1	ISOFORM 2 OF MAP7 DOMAIN-CONTAINING PROTEIN 1	803	88726.4	10.0601	2	3
IPI00654619.1	BETA 1,4-GALACTOSYLTRANSFERASE HOMOLOG	395	44184.3	9.21012	2	2
IPI00654731.1	ISOFORM 1 OF PROBABLE ATP-DEPENDENT RNA HELICASE DDX58	925	106600	6.03004	2	2
IPI00736251.2	PROTEIN PHOSPHATASE 1H	514	56448.1	6.13004	2	2
IPI00737059.1	ISOFORM 2 OF TECTONIC-3 PRECURSOR	443	47984.6	7.41007	2	2
IPI00743696.1	UNCHARACTERIZED PROTEIN COL4A1	1670	160743	8.6001	2	2
IPI00744711.2	POLYRIBONUCLEOTIDE NUCLEOTIDYLTRANSFERASE 1, MITOCHONDRIAL PRECURSOR	783	85950.7	7.86008	2	2
IPI00745906.2	SULFITE OXIDASE, MITOCHONDRIAL PRECURSOR	545	60283.1	5.71004	2	2
IPI00748037.1	BETA-SOLUBLE NSF ATTACHMENT PROTEIN	298	33556.9	5.31003	2	3
IPI00759493.3	SUCCINATE-COA LIGASE, GDP-FORMING, ALPHA SUBUNIT	346	36249.8	9.00011	2	5
IPI00783872.2	ISOFORM 1 OF CAPRIN-1	709	78366.3	5.14002	2	2
IPI00784711.1	PUTATIVE UNCHARACTERIZED PROTEIN	237	25108.1	8.16009	2	4
IPI00785079.1	PUTATIVE UNCHARACTERIZED PROTEIN	235	24969.8	6.50005	2	9
IPI00787853.2	INOSITOL MONOPHOSPHATASE 3	359	38681.4	6.37005	2	3
IPI00788666.2	ISOFORM 1 OF LIPOXYGENASE HOMOLOGY DOMAIN-CONTAINING PROTEIN 1	1947	221867	5.20002	2	8
IPI00792257.1	NOTCH HOMOLOG 4	2003	209663	5.42003	2	2
IPI00793221.1	16 KDA PROTEIN	149	16442.3	8.5401	2	2
IPI00797703.1	RING FINGER PROTEIN 24	169	19402	8.98011	2	2
IPI00844156.2	SERPINC1 PROTEIN	259	29092.4	9.02011	2	3
IPI00872619.1	43 KDA PROTEIN	385	42696.1	5.28003	2	3
IPI00872788.1	DIHYDROPYRIMIDINASE-RELATED PROTEIN 3	570	61963.4	6.04004	2	6
IPI00873328.1	UNCHARACTERIZED PROTEIN MRPL27 (FRAGMENT)	159	17015.8	10.2601	2	2
IPI00883916.1	CONSERVED HYPOTHETICAL PROTEIN	282	27314.5	9.94013	2	3
IPI00887179.1	SIMILAR TO HCG2008008	167	18239.7	5.60003	2	8
IPI00003348.3	GUANINE NUCLEOTIDE-BINDING PROTEIN G(I)/G(S)/G(T) SUBUNIT BETA-2	340	37331	5.60003	3	21
IPI00003419.1	SMALL ACIDIC PROTEIN	183	20332.5	4.56001	3	8
IPI00003479.3	MITOGEN-ACTIVATED PROTEIN KINASE 1	360	41389.7	6.50005	3	4
IPI00003482.1	2,4-DIENOYL-COA REDUCTASE, MITOCHONDRIAL PRECURSOR	335	36067.7	9.35012	3	4
IPI00003588.1	EUKARYOTIC TRANSLATION ELONGATION FACTOR 1 EPSILON-1	174	19810.6	8.5401	3	6
IPI00003783.1	DUAL SPECIFICITY MITOGEN-ACTIVATED PROTEIN KINASE KINASE 2	400	44424.2	6.11005	3	4
IPI00003944.1	LIPOAMIDE ACYLTRANSFERASE COMPONENT OF BRANCHED-CHAIN ALPHA-KETO ACID DEHYDROGENASE COMPLEX, MITOCHONDRIAL PRECURSOR	482	53487.1	8.7001	3	4
IPI00003949.1	UBIQUITIN-CONJUGATING ENZYME E2 N	152	17137.8	6.13004	3	3
IPI00004461.2	ISOFORM 1 OF DEOXYGUANOSINE KINASE, MITOCHONDRIAL PRECURSOR	277	32055.8	8.7501	3	7
IPI00004472.1	ISOFORM 1 OF SERINE/THREONINE-PROTEIN KINASE WNK1	2382	250753	5.93004	3	7
IPI00005015.1	ISOFORM 1 OF CCR4-NOT TRANSCRIPTION COMPLEX SUBUNIT 3	753	81872	5.82004	3	3
IPI00005202.2	MEMBRANE-ASSOCIATED PROGESTERONE RECEPTOR COMPONENT 2	247	26170.1	5.19002	3	9
IPI00005605.4	ISOFORM 1 OF PROTEIN NDRG3	375	41408.7	5.11002	3	6
IPI00005651.3	IMPORTIN-13	963	108195	5.14002	3	3
IPI00006052.3	PREFOLDIN SUBUNIT 2	154	16647.8	6.20005	3	3
IPI00006091.2	ISOFORM 4 OF DYSTROPHIN	3685	426693	5.64003	3	3
IPI00006114.4	PIGMENT EPITHELIUM-DERIVED FACTOR PRECURSOR	418	46342.3	5.97004	3	3
IPI00006121.1	ISOFORM SHORT OF IDURONATE 2-SULFATASE PRECURSOR	343	38310.4	5.98004	3	3
IPI00006586.1	TOX HIGH MOBILITY GROUP BOX FAMILY MEMBER 4	621	66194.9	4.92002	3	5
IPI00006606.1	28S RIBOSOMAL PROTEIN S26, MITOCHONDRIAL PRECURSOR	205	24211.7	10.3901	3	6
IPI00006684.3	58 KDA PROTEIN	521	58471.5	6.98006	3	6
IPI00006715.3	DOUBLE-STRAND-BREAK REPAIR PROTEIN RAD21 HOMOLOG	631	71689.6	4.54001	3	3
IPI00006723.4	WD REPEAT-CONTAINING PROTEIN 57	357	39310.5	8.3401	3	3
IPI00006970.2	MITOCHONDRIAL 28S RIBOSOMAL PROTEIN S2	319	35552.8	9.12011	3	9
IPI00007001.1	39S RIBOSOMAL PROTEIN L11, MITOCHONDRIAL PRECURSOR	192	20683.2	9.91013	3	4
IPI00007074.5	TYROSYL-TRNA SYNTHETASE, CYTOPLASMIC	528	59143.6	6.60006	3	4
IPI00007309.1	MITOCHONDRIAL IMPORT INNER MEMBRANE TRANSLOCASE SUBUNIT TIM23	209	21943.2	8.80011	3	4
IPI00007423.1	ISOFORM 1 OF ACIDIC LEUCINE-RICH NUCLEAR PHOSPHOPROTEIN 32 FAMILY MEMBER B	251	28787.7	3.93	3	3
IPI00007673.4	COILED-COIL-HELIX-COILED-COIL-HELIX DOMAIN-CONTAINING PROTEIN 2, MITOCHONDRIAL PRECURSOR	151	15512.6	9.43012	3	6
IPI00007675.6	CYTOPLASMIC DYNEIN 1 LIGHT INTERMEDIATE CHAIN 1	523	56579.2	6.00004	3	4
IPI00007814.3	VACUOLAR PROTON PUMP SUBUNIT C 1	382	43941.6	7.02007	3	6
IPI00007818.3	CLEAVAGE AND POLYADENYLATION SPECIFICITY FACTOR SUBUNIT 3	684	77486	5.37003	3	4
IPI00008037.1	ISOFORM LONG OF LONG-CHAIN-FATTY-ACID--COA LIGASE 5	683	75990.9	6.49005	3	4
IPI00008422.5	ISOFORM 2 OF SWI/SNF-RELATED MATRIX-ASSOCIATED ACTIN-DEPENDENT REGULATOR OF CHROMATIN SUBFAMILY A CONTAINING DEAD/H BOX 1	1028	117574	5.38003	3	3
IPI00008529.1	60S ACIDIC RIBOSOMAL PROTEIN P2	115	11664.9	4.42001	3	3
IPI00008673.1	TOLL-LIKE RECEPTOR 4 PRECURSOR	839	95680.2	5.88004	3	3
IPI00008964.3	RAS-RELATED PROTEIN RAB-1B	201	22171.2	5.55003	3	4
IPI00008967.3	THROMBOXANE A SYNTHASE 1 (PLATELET, CYTOCHROME P450, FAMILY 5, SUBFAMILY A) ISOFORM TXS-II	460	52443.8	6.05004	3	4
IPI00009071.3	ISOFORM 3 OF FUS-INTERACTING SERINE-ARGININE-RICH PROTEIN 1	183	22222.5	10.3301	3	5
IPI00009659.3	UNCHARACTERIZED PROTEIN C20ORF77	326	36899.7	5.72004	3	5
IPI00009737.1	ISOFORM 1 OF RAS-RELATED GTP-BINDING PROTEIN D	400	45587.7	4.75001	3	4
IPI00009822.1	SIGNAL RECOGNITION PARTICLE 54 KDA PROTEIN	504	55704.7	8.87011	3	8
IPI00010201.4	PROTEASOME 26S NON-ATPASE SUBUNIT 8	350	39611.9	9.73013	3	4
IPI00010204.1	SPLICING FACTOR, ARGININE/SERINE-RICH 3	164	19329.6	11.6402	3	12
IPI00010207.1	UBIQUITIN-FOLD MODIFIER 1 PRECURSOR	85	9117.58	9.35012	3	7
IPI00010381.2	VPS10 DOMAIN-CONTAINING RECEPTOR SORCS3 PRECURSOR	1222	135755	6.14005	3	7
IPI00010402.2	PUTATIVE UNCHARACTERIZED PROTEIN	226	23838.1	9.26012	3	3
IPI00010440.4	HCLS1-ASSOCIATED PROTEIN X-1	279	31620.5	4.75001	3	3
IPI00010491.3	RAS-RELATED PROTEIN RAB-27B	218	24607.9	5.35003	3	6
IPI00010814.4	TENASCIN-N PRECURSOR	1299	144034	5.40003	3	3
IPI00010896.3	CHLORIDE INTRACELLULAR CHANNEL PROTEIN 1	241	26922.7	5.08002	3	6
IPI00011201.1	NAD-DEPENDENT MALIC ENZYME, MITOCHONDRIAL PRECURSOR	584	65443.7	7.52008	3	5
IPI00011274.3	ISOFORM 1 OF HETEROGENEOUS NUCLEAR RIBONUCLEOPROTEIN D-LIKE	420	46437.5	9.58012	3	11
IPI00011619.4	BIFUNCTIONAL 3'-PHOSPHOADENOSINE 5'-PHOSPHOSULFATE SYNTHETASE 1	624	70833.2	6.39005	3	5
IPI00011770.1	NADH DEHYDROGENASE [UBIQUINONE] 1 ALPHA SUBCOMPLEX SUBUNIT 4	81	9369.86	9.41012	3	4
IPI00012007.6	ADENOSYLHOMOCYSTEINASE	432	47716.1	5.92004	3	5
IPI00012048.1	NUCLEOSIDE DIPHOSPHATE KINASE A	152	17148.7	5.83004	3	9
IPI00012315.2	NUCLEOSIDE DIPHOSPHATE KINASE 3	169	19015	7.70008	3	10
IPI00012341.1	ISOFORM SRP40-1 OF SPLICING FACTOR, ARGININE/SERINE-RICH 5	272	31263.8	11.5802	3	3
IPI00012503.1	ISOFORM SAP-MU-0 OF PROACTIVATOR POLYPEPTIDE PRECURSOR	524	58112.8	5.06002	3	6
IPI00013146.1	MITOCHONDRIAL 28S RIBOSOMAL PROTEIN S22	360	41280.4	7.70008	3	3
IPI00013290.5	ISOFORM 1 OF HEPATOMA-DERIVED GROWTH FACTOR-RELATED PROTEIN 2	676	74816.5	6.55006	3	3
IPI00013297.1	28 KDA HEAT- AND ACID-STABLE PHOSPHOPROTEIN	181	20630	8.84011	3	3
IPI00013396.3	U1 SMALL NUCLEAR RIBONUCLEOPROTEIN C	159	17393.7	9.71013	3	3
IPI00013468.1	MITOTIC CHECKPOINT PROTEIN BUB3	328	37154.8	6.36005	3	5
IPI00013891.1	ISOFORM LONG OF TRANSFORMER-2 PROTEIN HOMOLOG	282	32688.6	11.2702	3	4
IPI00014263.1	ISOFORM LONG OF EUKARYOTIC TRANSLATION INITIATION FACTOR 4H	248	27385.1	6.67006	3	6
IPI00014361.1	GDP-L-FUCOSE SYNTHETASE	321	35892.7	6.12005	3	4
IPI00014516.1	ISOFORM 1 OF CALDESMON	793	93250.2	5.62003	3	3
IPI00014624.2	AP-3 COMPLEX SUBUNIT SIGMA-1	293	32144.1	9.12011	3	6
IPI00014938.3	NUCLEAR PROTEIN HCC-1	210	23670.8	6.10004	3	3
IPI00015029.1	PROSTAGLANDIN E SYNTHASE 3	160	18697.4	4.34	3	6
IPI00015351.2	ISOFORM 1 OF UPF0424 PROTEIN C1ORF128	211	24177.8	5.47003	3	3
IPI00015361.1	PREFOLDIN SUBUNIT 5	154	17328.1	5.93004	3	5
IPI00015856.4	ASPARTYL AMINOPEPTIDASE	485	53438.5	7.31007	3	3
IPI00015954.1	GTP-BINDING PROTEIN SAR1A	198	22366.8	6.21005	3	11
IPI00015980.3	ISOFORM 2 OF MULTIPLE PDZ DOMAIN PROTEIN	2070	221616	4.95002	3	5
IPI00016249.4	ISOFORM 1 OF FRAGILE X MENTAL RETARDATION SYNDROME-RELATED PROTEIN 1	621	69720.9	5.83004	3	7
IPI00016287.5	THREONINE SYNTHASE-LIKE 1	743	83070.2	6.68006	3	3
IPI00016381.2	ISOFORM LONG OF RAS-RELATED PROTEIN RAB-27A	221	24868.1	5.08002	3	3
IPI00016513.5	RAS-RELATED PROTEIN RAB-10	200	22540.9	8.5801	3	7
IPI00016572.1	SMALL NUCLEAR RIBONUCLEOPROTEIN G	76	8496.06	8.97011	3	7
IPI00016634.1	PROTEIN C20ORF11	228	26748.6	4.92002	3	3
IPI00017184.2	EH DOMAIN-CONTAINING PROTEIN 1	534	60627	6.34005	3	3
IPI00017341.3	SF3A2 PROTEIN (FRAGMENT)	481	51475.7	10.1201	3	5
IPI00017367.6	RADIXIN ISOFORM B	604	71049	6.30005	3	8
IPI00017451.1	SPLICING FACTOR 3 SUBUNIT 1	793	88886.2	5.15002	3	6
IPI00017763.5	NUCLEOSOME ASSEMBLY PROTEIN 1-LIKE 4	375	42823.5	4.59001	3	8
IPI00017870.1	KERATIN-8-LIKE PROTEIN 1	499	55152.1	4.85002	3	3
IPI00017895.2	ISOFORM 1 OF GLYCEROL-3-PHOSPHATE DEHYDROGENASE, MITOCHONDRIAL PRECURSOR	727	80833.7	7.22007	3	4
IPI00018195.3	MITOGEN-ACTIVATED PROTEIN KINASE 3	379	43135.6	6.28005	3	4
IPI00018258.1	SPERM-ASSOCIATED ANTIGEN 4 PROTEIN	437	48165.2	6.64006	3	3
IPI00018276.1	ISOFORM 3 OF SEIZURE 6-LIKE PROTEIN 2 PRECURSOR	853	92455.4	4.78001	3	4
IPI00018288.1	DNA-DIRECTED RNA POLYMERASE II SUBUNIT RPB3	275	31441.2	4.78001	3	4
IPI00018434.1	ISOFORM 1 OF TUMOR SUSCEPTIBILITY GENE 101 PROTEIN	390	43944.4	6.05004	3	3
IPI00018828.2	CXXC-TYPE ZINC FINGER PROTEIN 4	367	36514.1	9.33012	3	4
IPI00018842.2	ISOFORM 1 OF HIGH MOBILITY GROUP NUCLEOSOME-BINDING DOMAIN-CONTAINING PROTEIN 3	99	10665.9	9.66013	3	3
IPI00019359.3	KERATIN, TYPE I CYTOSKELETAL 9	623	62129.4	5.18002	3	3
IPI00019591.1	ISOFORM 1 OF COMPLEMENT FACTOR B PRECURSOR (FRAGMENT)	764	85532.9	6.66006	3	4
IPI00019901.1	ISOFORM 1 OF ALPHA-ADDUCIN	737	80955.2	5.59003	3	10
IPI00019906.1	ISOFORM 2 OF BASIGIN PRECURSOR	269	29221	5.40003	3	3
IPI00020096.2	KINESIN LIGHT CHAIN 1 ISOFORM 2	573	65309.6	5.86004	3	4
IPI00020332.1	ARGINASE-2, MITOCHONDRIAL PRECURSOR	354	38577.9	5.99004	3	3
IPI00020364.1	DEATH DOMAIN-CONTAINING PROTEIN CRADD	199	22745.1	6.31005	3	4
IPI00020883.3	HIG1 DOMAIN FAMILY MEMBER 2A	106	11528.5	10.2001	3	8
IPI00021048.1	ISOFORM 1 OF MYOFERLIN	2061	234706	5.84004	3	3
IPI00021167.3	ISOFORM 1 OF INTERFERON-INDUCIBLE DOUBLE STRANDED RNA-DEPENDENT PROTEIN KINASE ACTIVATOR A	313	34404.2	8.6801	3	4
IPI00021187.4	ISOFORM 1 OF RUVB-LIKE 1	456	50228.1	6.02004	3	6
IPI00021257.1	ARFAPTIN-2	341	37855.7	5.72004	3	5
IPI00021794.8	LYSOSOMAL PROTECTIVE PROTEIN PRECURSOR	480	54466.1	6.16005	3	7
IPI00021831.1	CAMP-DEPENDENT PROTEIN KINASE TYPE I-ALPHA REGULATORY SUBUNIT	381	42981.7	5.27003	3	5
IPI00022018.1	DOLICHOL-PHOSPHATE MANNOSYLTRANSFERASE	260	29634.3	9.57012	3	4
IPI00022145.6	ISOFORM 1 OF NUCLEAR UBIQUITOUS CASEIN AND CYCLIN-DEPENDENT KINASES SUBSTRATE	243	27296.4	4.99002	3	6
IPI00022256.3	AP-2 COMPLEX SUBUNIT MU-1	435	49654.8	9.57012	3	4
IPI00022403.1	39S RIBOSOMAL PROTEIN L13, MITOCHONDRIAL	178	20692	9.18012	3	4
IPI00023064.1	UPF0240 PROTEIN C6ORF66	175	20266.5	8.85011	3	5
IPI00023344.2	ISOFORM 1 OF SYMPLEKIN	1274	141148	5.82004	3	3
IPI00024266.3	MICROSOMAL GLUTATHIONE S-TRANSFERASE 3	152	16516.3	9.45012	3	4
IPI00024282.1	RAS-RELATED PROTEIN RAB-8B	207	23584.1	9.15011	3	3
IPI00000001.2	ISOFORM LONG OF DOUBLE-STRANDED RNA-BINDING PROTEIN STAUFEN HOMOLOG 1	577	63182.4	9.46012	3	5
IPI00000513.1	E-CADHERIN	821	90941.9	4.60001	3	4
IPI00000643.1	BAG FAMILY MOLECULAR CHAPERONE REGULATOR 2	211	23771.9	6.24005	3	4
IPI00000861.1	ISOFORM 1 OF LIM AND SH3 DOMAIN PROTEIN 1	261	29717.2	6.60006	3	3
IPI00001735.5	NUCLEAR RECEPTOR CO-REPRESSOR 2 ISOFORM 1	2524	274674	7.21007	3	3
IPI00001985.2	ISOFORM 1 OF VACUOLAR PROTEIN SORTING-ASSOCIATED PROTEIN 18 HOMOLOG	973	110186	5.72004	3	4
IPI00002372.1	ISOFORM 1 OF ATP-BINDING CASSETTE SUB-FAMILY D MEMBER 3	659	75476	9.41012	3	3
IPI00002790.3	ISOFORM 1 OF PROTEIN SEL-1 HOMOLOG 1 PRECURSOR	794	88754.7	5.22002	3	4
IPI00002857.2	ISOFORM CSBP2 OF MITOGEN-ACTIVATED PROTEIN KINASE 14	360	41293.3	5.48003	3	3
IPI00024320.1	PUTATIVE RNA-BINDING PROTEIN 3	157	17170.4	8.85011	3	12
IPI00024540.3	ISOFORM 1 OF ENDOPHILIN-B2	395	43974	5.72004	3	5
IPI00024568.2	GLIOMA TUMOR SUPPRESSOR CANDIDATE REGION GENE 1	1560	158490	6.16005	3	3
IPI00024670.5	RECEPTOR EXPRESSION-ENHANCING PROTEIN 5	189	21493.1	8.25009	3	4
IPI00024816.3	ISOFORM 2 OF UNCHARACTERIZED PROTEIN C2ORF33	291	32973.5	6.87006	3	8
IPI00024971.1	OXYSTEROL-BINDING PROTEIN 1	807	89420.6	6.90006	3	3
IPI00025344.1	NADH DEHYDROGENASE [UBIQUINONE] IRON-SULFUR PROTEIN 6, MITOCHONDRIAL PRECURSOR	124	13711.6	8.5801	3	4
IPI00025465.1	MIMECAN PRECURSOR	298	33922.2	5.45003	3	4
IPI00025721.3	COP9 SIGNALOSOME COMPLEX SUBUNIT 3	423	47873.2	6.18005	3	6
IPI00026958.4	ISOFORM SHORT OF NADPH:ADRENODOXIN OXIDOREDUCTASE, MITOCHONDRIAL PRECURSOR	491	53836.8	8.7101	3	4
IPI00027192.5	PROCOLLAGEN-LYSINE,2-OXOGLUTARATE 5-DIOXYGENASE 1 PRECURSOR	727	83550.3	6.46005	3	3
IPI00027270.1	60S RIBOSOMAL PROTEIN L26	145	17258.2	10.5501	3	5
IPI00027285.1	ISOFORM SM-B' OF SMALL NUCLEAR RIBONUCLEOPROTEIN-ASSOCIATED PROTEINS B AND B'	240	24610.1	11.1902	3	6
IPI00027310.4	ISOFORM 1 OF MULTIPLE EPIDERMAL GROWTH FACTOR-LIKE DOMAINS 8	2386	254570	6.53005	3	3
IPI00027442.4	ALANYL-TRNA SYNTHETASE, CYTOPLASMIC	968	106810	5.33003	3	3
IPI00027485.3	EUKARYOTIC TRANSLATION INITIATION FACTOR 4E	217	25097.2	5.79004	3	3
IPI00027745.4	ISOFORM LONG OF BETA-GLUCURONIDASE PRECURSOR	651	74732	6.53005	3	3
IPI00027769.1	LEUKOCYTE ELASTASE PRECURSOR	267	28518.1	9.70013	3	7
IPI00027803.2	ISOFORM 1 OF POLY [ADP-RIBOSE] POLYMERASE 9	854	96343.4	8.12009	3	7
IPI00027996.1	CORONIN-7	925	100575	5.51003	3	4
IPI00028116.1	ER LUMEN PROTEIN RETAINING RECEPTOR 1	212	24542.1	8.79011	3	4
IPI00028387.3	ISOFORM 1 OF UNCHARACTERIZED PROTEIN C20ORF116 PRECURSOR	314	35610.9	5.12002	3	11
IPI00029260.2	MONOCYTE DIFFERENTIATION ANTIGEN CD14 PRECURSOR	375	40076.2	5.84004	3	3
IPI00029558.1	NADH DEHYDROGENASE [UBIQUINONE] 1 SUBUNIT C2	119	14187.5	9.03011	3	6
IPI00029601.5	SRC SUBSTRATE CORTACTIN	550	61636.2	5.23003	3	6
IPI00030179.3	60S RIBOSOMAL PROTEIN L7	248	29225.8	10.6501	3	3
IPI00030739.1	APOLIPOPROTEIN M	188	21253.3	5.65003	3	3
IPI00031030.1	ISOFORM 1 OF AMYLOID-LIKE PROTEIN 2 PRECURSOR	763	86955.8	4.72001	3	3
IPI00031670.5	PROTEIN NOXP20	563	60824.9	4.63001	3	3
IPI00032220.3	ANGIOTENSINOGEN PRECURSOR	485	53154.2	5.86004	3	6
IPI00032561.1	CALCIUM-BINDING PROTEIN 39	341	39869	6.42005	3	5
IPI00032957.1	SUMO-CONJUGATING ENZYME UBC9	158	18006.8	8.86011	3	3
IPI00033030.2	PROTEIN ADRM1	407	42153.3	4.96002	3	3
IPI00033036.1	METHIONINE AMINOPEPTIDASE 2	478	52891.6	5.56003	3	4
IPI00033573.4	ISOFORM 1 OF PROTEIN RUFY3	469	52965	5.36003	3	3
IPI00034010.3	RWD DOMAIN-CONTAINING PROTEIN 1	243	27939.5	4.11	3	4
IPI00045396.1	ISOFORM 2 OF CALUMENIN PRECURSOR	315	37134.7	4.41001	3	3
IPI00059279.5	EXOCYST COMPLEX COMPONENT 4	974	110498	6.07004	3	3
IPI00062511.5	ISOFORM 1 OF TUBULIN POLYGLUTAMYLASE COMPLEX SUBUNIT 1	302	32479.4	9.40012	3	3
IPI00063827.1	ISOFORM 1 OF ABHYDROLASE DOMAIN-CONTAINING PROTEIN 14B	210	22345.7	5.93004	3	3
IPI00064935.5	ALPHA-PROTEIN KINASE 3	1907	201300	7.73008	3	5
IPI00084571.4	ISOFORM 2 OF MITOCHONDRIAL 39S RIBOSOMAL PROTEIN L39	353	40468	8.03009	3	3
IPI00084684.11	136 KDA PROTEIN	1286	136420	8.85011	3	3
IPI00100151.4	ISOFORM 1 OF 5'-3' EXORIBONUCLEASE 2	950	108583	7.25007	3	4
IPI00100247.3	THIOREDOXIN DOMAIN-CONTAINING PROTEIN 13 PRECURSOR	349	38952.2	4.31	3	8
IPI00101095.3	UNCHARACTERIZED PROTEIN C20ORF27	174	19291	6.34005	3	3
IPI00101645.3	PUTATIVE ADENOSYLHOMOCYSTEINASE 3	611	66721.2	7.13007	3	4
IPI00102936.3	ISOFORM 2 OF SIGNAL RECOGNITION PARTICLE 68 KDA PROTEIN	596	67303.7	8.7501	3	9
IPI00103536.4	ISOFORM 1 OF MAP KINASE-ACTIVATING DEATH DOMAIN PROTEIN	1647	183302	5.72004	3	4
IPI00107722.6	METHYLMALONYL-COA EPIMERASE, MITOCHONDRIAL PRECURSOR	176	18748.9	9.17011	3	3
IPI00142538.4	ISOFORM 1 OF PROBABLE HELICASE SENATAXIN	2677	302978	6.87006	3	3
IPI00145260.3	PUTATIVE TRANSFERASE C1ORF69, MITOCHONDRIAL PRECURSOR	356	38155	9.87013	3	4
IPI00152093.3	ISOFORM 3 OF PERIPHILIN-1	434	49623.9	8.7701	3	3
IPI00152889.3	CAMP-RESPONSIVE ELEMENT-BINDING PROTEIN 3-LIKE PROTEIN 4	395	43432.3	5.27003	3	187
IPI00152975.3	ISOFORM 1 OF COILED-COIL DOMAIN-CONTAINING PROTEIN 90A, MITOCHONDRIAL PRECURSOR	359	39694.1	9.66013	3	3
IPI00154473.5	ELONGATION FACTOR G 1, MITOCHONDRIAL PRECURSOR	751	83471.6	6.57005	3	3
IPI00158296.4	HYPOTHETICAL PROTEIN LOC23078 ISOFORM A	1905	214823	7.01007	3	3
IPI00160021.2	HIRA INTERACTING PROTEIN 5 ISOFORM 1	230	25923.6	4.57001	3	3
IPI00161498.4	WD40-LIKE DOMAIN CONTAINING PROTEIN	895	98096.4	8.4201	3	3
IPI00162330.3	39S RIBOSOMAL PROTEIN L37, MITOCHONDRIAL PRECURSOR	423	48117.5	8.82011	3	3
IPI00163207.1	ISOFORM 1 OF N-ACETYLMURAMOYL-L-ALANINE AMIDASE PRECURSOR	576	62217	7.25007	3	5
IPI00163505.2	ISOFORM 1 OF RNA-BINDING PROTEIN 39	530	59379.6	10.1001	3	4
IPI00164352.6	ZINC FINGER PROTEIN 292	2723	304815	7.26007	3	3
IPI00166051.5	UNCHARACTERIZED PROTEIN C14ORF24	213	23757.4	4.39001	3	6
IPI00166785.1	TRANSMEMBRANE PROTEIN 32 PRECURSOR	131	14685.8	9.20012	3	9
IPI00168479.2	ISOFORM 1 OF APOLIPOPROTEIN A-I-BINDING PROTEIN PRECURSOR	288	31674.6	7.56008	3	5
IPI00169088.1	OLFACTORY RECEPTOR 9I1	314	34907.8	8.99011	3	3
IPI00171012.2	ISOFORM 1 OF POLY [ADP-RIBOSE] POLYMERASE 8	854	95870.9	8.5701	3	4
IPI00171411.4	GOLGI MEMBRANE PROTEIN 1	410	46273.3	4.95002	3	3
IPI00172656.6	UBX DOMAIN-CONTAINING PROTEIN 8	445	52623.5	5.45003	3	4
IPI00173549.6	SYNAPTOPODIN 2	1261	136342	8.93011	3	3
IPI00176903.2	ISOFORM 1 OF POLYMERASE I AND TRANSCRIPT RELEASE FACTOR	390	43476.2	5.50003	3	5
IPI00177884.7	ISOFORM 1 OF RAS GTPASE-ACTIVATING PROTEIN SYNGAP	1343	148284	9.11011	3	3
IPI00178056.5	44 KDA PROTEIN	389	44261.1	6.77006	3	5
IPI00179187.3	ISOFORM 2 OF DNAJ HOMOLOG SUBFAMILY A MEMBER 3, MITOCHONDRIAL PRECURSOR	453	49660.6	9.46012	3	7
IPI00180154.4	ATAXIN 2	1313	140283	9.60012	3	3
IPI00183535.3	ISOFORM 1 OF REST COREPRESSOR 3	495	55581.5	8.25009	3	4
IPI00184533.1	UBIQUITIN SPECIFIC PROTEASE 11	963	109817	5.27003	3	3
IPI00185533.7	ISOFORM A OF NUCLEOPORIN SEH1-LIKE	360	39648.6	8.3301	3	4
IPI00185631.4	ADENOSINE MONOPHOSPHATE DEAMINASE 1	776	89762.8	6.52005	3	3
IPI00186712.5	NOVEL PROTEIN SIMILAR TO RIBOSOMAL PROTEIN 26 RPS26	115	13001.4	10.9902	3	4
IPI00215613.7	INTEGRIN ALPHA-11 PRECURSOR	1189	133610	6.29005	3	4
IPI00215650.1	ISOFORM SHORT OF THYMIDINE KINASE 2, MITOCHONDRIAL PRECURSOR	235	27698.8	6.41005	3	5
IPI00215768.3	GLUTAMATE--CYSTEINE LIGASE CATALYTIC SUBUNIT	637	72765.9	5.74004	3	5
IPI00215948.4	ISOFORM 1 OF CATENIN ALPHA-1	906	100071	5.94004	3	3
IPI00216046.2	ISOFORM 1 OF PROBABLE GLOBAL TRANSCRIPTION ACTIVATOR SNF2L1	1054	122605	8.26009	3	4
IPI00216412.8	ISOFORM 2 OF COILED-COIL DOMAIN-CONTAINING PROTEIN C6ORF97	722	83089.6	6.24005	3	3
IPI00216430.2	ISOFORM 2 OF M-PHASE INDUCER PHOSPHATASE 1	484	54550.7	6.10004	3	3
IPI00216470.1	ISOFORM 1 OF PHOSPHATIDYLINOSITOL-5-PHOSPHATE 4-KINASE TYPE-2 BETA	416	47378	6.90006	3	3
IPI00216587.9	40S RIBOSOMAL PROTEIN S8	208	24205.2	10.3201	3	6
IPI00216952.1	ISOFORM C OF LAMIN-A/C	572	65134.8	6.40005	3	3
IPI00217236.4	TUBULIN-SPECIFIC CHAPERONE A	108	12854.8	5.25002	3	4
IPI00217536.3	ISOFORM 3 OF MITOCHONDRIAL RHO GTPASE 1	691	79547.5	6.46005	3	3
IPI00217540.7	ISOFORM 2 OF LYSINE-SPECIFIC HISTONE DEMETHYLASE 1	876	95155	5.90004	3	6
IPI00217766.3	LYSOSOME MEMBRANE PROTEIN 2	478	54290.2	5.00002	3	6
IPI00218292.2	ISOFORM SHORT OF UBIQUITIN FUSION DEGRADATION PROTEIN 1 HOMOLOG	307	34500.3	6.26005	3	3
IPI00218465.10	PHOSPHOLIPASE A-2-ACTIVATING PROTEIN	795	87157	5.95004	3	3
IPI00218606.7	40S RIBOSOMAL PROTEIN S23	143	15807.6	10.5001	3	6
IPI00218848.5	ATP SYNTHASE, H+ TRANSPORTING, MITOCHONDRIAL F0 COMPLEX, SUBUNIT E	72	8307.67	9.29012	3	8
IPI00218857.1	ISOFORM 1 OF DUAL SPECIFICITY MITOGEN-ACTIVATED PROTEIN KINASE KINASE 3	318	36172.7	5.87004	3	3
IPI00218918.5	ANNEXIN A1	346	38714.3	6.56006	3	6
IPI00219067.4	GLUTATHIONE S-TRANSFERASE MU 2	218	25744.6	5.99004	3	5
IPI00219365.3	MOESIN	577	67820.2	6.07004	3	9
IPI00219434.4	DISKS LARGE-ASSOCIATED PROTEIN 3	979	106040	8.99011	3	3
IPI00219525.10	6-PHOSPHOGLUCONATE DEHYDROGENASE, DECARBOXYLATING	483	53140	6.80006	3	4
IPI00219613.4	ISOFORM 1 OF PRESEQUENCE PROTEASE, MITOCHONDRIAL PRECURSOR	1037	117455	6.50005	3	3
IPI00219616.7	RIBOSE-PHOSPHATE PYROPHOSPHOKINASE 1	318	34834.2	6.50005	3	6
IPI00219685.5	CELL DEATH-REGULATORY PROTEIN GRIM19	227	25820.8	9.82013	3	8
IPI00219718.3	RETINOL-BINDING PROTEIN I, CELLULAR	197	22310.5	5.76004	3	3
IPI00219840.4	ISOFORM 1 OF AP-2 COMPLEX SUBUNIT SIGMA-1	142	17017.7	5.82004	3	4
IPI00219913.10	UBIQUITIN CARBOXYL-TERMINAL HYDROLASE 14	494	56069.2	5.19002	3	4
IPI00220059.5	NADH DEHYDROGENASE [UBIQUINONE] 1 BETA SUBCOMPLEX SUBUNIT 4	129	15208.6	9.84013	3	4
IPI00220080.1	ISOFORM 3 OF NUCLEAR RECEPTOR COACTIVATOR 3	1415	154400	6.87006	3	4
IPI00220150.4	ISOCITRATE DEHYDROGENASE [NAD] SUBUNIT GAMMA, MITOCHONDRIAL PRECURSOR	393	42794.3	8.7401	3	4
IPI00220445.3	ISOFORM 1 OF COLLAGEN ALPHA-1(XX) CHAIN PRECURSOR	1329	140259	7.63008	3	6
IPI00220528.6	SMALL NUCLEAR RIBONUCLEOPROTEIN F	86	9725.19	4.69001	3	4
IPI00239077.5	HISTIDINE TRIAD NUCLEOTIDE-BINDING PROTEIN 1	126	13801.9	6.42005	3	4
IPI00239413.4	ISOFORM 7 OF NESPRIN-2	3270	377193	5.14002	3	3
IPI00242273.4	SWI/SNF-RELATED MATRIX-ASSOCIATED ACTIN-DEPENDENT REGULATOR OF CHROMATIN D2 ISOFORM 2	510	57173	9.61013	3	3
IPI00246975.8	GLUTATHIONE S-TRANSFERASE MU 3	225	26559.6	5.36003	3	8
IPI00247583.5	60S RIBOSOMAL PROTEIN L21	160	18564.8	10.4801	3	5
IPI00250368.2	TRANSMEMBRANE PROTEIN 202	273	31352.6	8.83011	3	4
IPI00256376.6	ISOFORM 1 OF ENOYL-COA HYDRATASE DOMAIN-CONTAINING PROTEIN 3, MITOCHONDRIAL PRECURSOR	303	32693.8	8.90011	3	4
IPI00256684.1	ISOFORM B OF AP-2 COMPLEX SUBUNIT ALPHA-1	955	105370	7.74008	3	3
IPI00288947.3	GUANINE NUCLEOTIDE BINDING PROTEIN	359	42142.1	5.48003	3	3
IPI00289083.5	ISOFORM 1 OF VWFA AND CACHE DOMAIN-CONTAINING PROTEIN 1 PRECURSOR	1274	142289	5.97004	3	17
IPI00289601.10	HISTONE DEACETYLASE 2	582	65538	6.54005	3	4
IPI00289862.3	SECERNIN-1	414	46382.1	4.66001	3	7
IPI00290204.1	ISOFORM 1 OF U1 SMALL NUCLEAR RIBONUCLEOPROTEIN 70 KDA	437	51556.7	9.94013	3	6
IPI00291016.8	NADH-UBIQUINONE OXIDOREDUCTASE FLAVOPROTEIN 3 ISOFORM A PRECURSOR	473	50984.1	9.18012	3	3
IPI00291200.2	NUCLEAR PORE COMPLEX PROTEIN NUP133	1156	128979	4.97002	3	3
IPI00291278.7	INTERFERON-INDUCED PROTEIN 44	444	50461	6.61006	3	5
IPI00291607.1	INOSITOL 1,4,5-TRISPHOSPHATE RECEPTOR TYPE 3	2671	304037	6.04004	3	3
IPI00291867.3	COMPLEMENT FACTOR I PRECURSOR	583	65720.3	7.71008	3	6
IPI00291928.8	RAS-RELATED PROTEIN RAB-14	215	23896.9	5.85004	3	4
IPI00292059.1	NUCLEAR PORE COMPLEX PROTEIN NUP153	1475	153889	8.94011	3	6
IPI00292496.1	TUBULIN BETA-8 CHAIN	444	49776.1	4.78001	3	22
IPI00292548.3	RHOPHILIN-2	686	76993.3	6.35005	3	11
IPI00293088.5	LYSOSOMAL ALPHA-GLUCOSIDASE PRECURSOR	952	105338	5.62003	3	3
IPI00293126.1	TUBULIN FOLDING COFACTOR B	244	27325.5	5.05002	3	4
IPI00293336.5	ISOFORM 1 OF BETA-LACTAMASE-LIKE PROTEIN FLJ75971	279	31341.5	6.41005	3	3
IPI00293425.1	ISOFORM 1 OF FRATAXIN, MITOCHONDRIAL PRECURSOR	210	23135.1	8.79011	3	3
IPI00293640.3	TRINUCLEOTIDE REPEAT CONTAINING 4 VARIANT (FRAGMENT)	441	47700.3	8.6801	3	6
IPI00293817.3	GAMMA-SOLUBLE NSF ATTACHMENT PROTEIN	312	34746.3	5.29003	3	3
IPI00294073.1	UBIQUINONE BIOSYNTHESIS PROTEIN COQ7 HOMOLOG	217	24307.1	8.7701	3	4
IPI00295485.1	HEAT SHOCK 70 KDA PROTEIN 4L	839	94486.4	5.63003	3	4
IPI00297412.4	ISOFORM 1 OF CALCIUM-DEPENDENT SECRETION ACTIVATOR 1	1353	152786	5.50003	3	3
IPI00297477.3	U2 SMALL NUCLEAR RIBONUCLEOPROTEIN A'	255	28415.6	8.7101	3	5
IPI00298558.2	PROGRAMMED CELL DEATH PROTEIN 10	212	24701.6	7.80008	3	4
IPI00299182.1	PEROXISOME ASSEMBLY FACTOR 2	980	104061	5.96004	3	6
IPI00299254.3	EUKARYOTIC TRANSLATION INITIATION FACTOR 5B	1220	138799	5.37003	3	4
IPI00300562.2	RAS-RELATED PROTEIN RAB-3B	219	24757.9	4.84002	3	6
IPI00301364.3	ISOFORM 1 OF S-PHASE KINASE-ASSOCIATED PROTEIN 1	163	18658	4.39001	3	6
IPI00301395.4	PROBABLE SERINE CARBOXYPEPTIDASE CPVL PRECURSOR	476	54163.8	5.38003	3	3
IPI00301489.3	UROPORPHYRINOGEN DECARBOXYLASE	367	40786.9	5.77004	3	3
IPI00303276.3	INTERFERON-INDUCED PROTEIN 44-LIKE	452	51302.5	6.28005	3	4
IPI00304189.5	ISOFORM 1 OF OPTINEURIN	577	65922.2	5.12002	3	3
IPI00305438.3	ISOFORM 1 OF VACUOLAR PROTEIN SORTING-ASSOCIATED PROTEIN 16 HOMOLOG	839	94693.6	6.32005	3	3
IPI00306436.1	ISOFORM DEL-701 OF SIGNAL TRANSDUCER AND ACTIVATOR OF TRANSCRIPTION 3	769	87980.8	5.93004	3	9
IPI00306516.1	IMPORT INNER MEMBRANE TRANSLOCASE SUBUNIT TIM44, MITOCHONDRIAL PRECURSOR	452	51355.8	8.5001	3	3
IPI00307758.7	ISOFORM 1 OF MEMBRANE-ASSOCIATED PHOSPHATIDYLINOSITOL TRANSFER PROTEIN 1	1244	134847	5.63003	3	3
IPI00328319.8	HISTONE-BINDING PROTEIN RBBP4	425	47655.8	4.73001	3	5
IPI00328361.5	SERYL-TRNA SYNTHETASE, MITOCHONDRIAL PRECURSOR	518	58282.6	8.3401	3	4
IPI00328415.11	ISOFORM 1 OF NADH-CYTOCHROME B5 REDUCTASE 3	301	34234.9	7.17007	3	7
IPI00328748.4	PROTEIN ARMET PRECURSOR	234	26903.3	10.1201	3	6
IPI00328793.3	STEROL REGULATORY ELEMENT-BINDING PROTEIN 2	1141	123687	8.7101	3	3
IPI00329482.4	ISOFORM 1 OF LAMININ SUBUNIT ALPHA-4 PRECURSOR	1823	202527	5.90004	3	3
IPI00332511.5	SERINE/THREONINE-PROTEIN PHOSPHATASE 2A 55 KDA REGULATORY SUBUNIT B ALPHA ISOFORM	447	51692.2	5.81004	3	5
IPI00333913.8	ISOFORM 1 OF NEUROBLASTOMA-AMPLIFIED GENE PROTEIN	2371	268583	5.64003	3	3
IPI00337305.1	ISOFORM 1 OF TRANSMEMBRANE PROTEASE, SERINE 9	1059	114021	8.4601	3	3
IPI00339379.3	ISOFORM 2 OF RHO GUANINE NUCLEOTIDE EXCHANGE FACTOR 1	879	98767.9	5.41003	3	3
IPI00375731.1	PUTATIVE UNCHARACTERIZED PROTEIN DKFZP686E2459	995	110338	5.86004	3	3
IPI00376689.1	ISOFORM 1 OF PROTEIN KIAA1199 PRECURSOR	1361	152997	7.98009	3	3
IPI00377045.3	LAMININ ALPHA-3 CHAIN VARIANT 1	3388	372743	7.16007	3	12
IPI00384463.3	EUKARYOTIC TRANSLATION INITIATION FACTOR 4 GAMMA, 1 ISOFORM 2	1512	166588	5.14002	3	5
IPI00384734.1	BUTYROPHILIN	731	81489.9	8.3901	3	3
IPI00386755.2	ERO1-LIKE PROTEIN ALPHA PRECURSOR	468	54392.7	5.48003	3	4
IPI00396130.5	SNAP25-INTERACTING PROTEIN	1243	133473	9.31012	3	3
IPI00396145.1	FYVE FINGER-CONTAINING PHOSPHOINOSITIDE KINASE	2098	237106	6.26005	3	4
IPI00396279.3	ISOFORM 1 OF CLIP-ASSOCIATING PROTEIN 1	1538	169450	9.14011	3	5
IPI00396383.1	ISOFORM 1 OF VON WILLEBRAND FACTOR A DOMAIN-CONTAINING PROTEIN 1 PRECURSOR	445	46804.1	7.17007	3	3
IPI00396435.3	PUTATIVE PRE-MRNA-SPLICING FACTOR ATP-DEPENDENT RNA HELICASE DHX15	795	90932.8	7.11007	3	9
IPI00398442.3	ISOFORM 2 OF SERINE/THREONINE-PROTEIN KINASE WNK4	663	73369.9	6.38005	3	3
IPI00398778.3	PLECTIN 1 ISOFORM 10	4551	516484	5.60003	3	3
IPI00398824.2	ISOFORM 1 OF PAS DOMAIN-CONTAINING SERINE/THREONINE-PROTEIN KINASE	1323	142929	4.75001	3	4
IPI00399077.4	HYPOTHETICAL PROTEIN	292	32352.7	4.79002	3	6
IPI00399267.1	TUMOR PROTEIN D52-LIKE 2 ISOFORM C	220	23786.5	5.54003	3	4
IPI00411763.2	ISOFORM 3 OF KINESIN-LIKE PROTEIN KIF1B	1153	130363	8.6601	3	5
IPI00412499.1	ISOFORM 1 OF RAB GTPASE-BINDING EFFECTOR PROTEIN 2	569	63542.9	4.75001	3	5
IPI00414042.4	ISOFORM 1 OF N-ACETYL-BETA-GLUCOSAMINYL-GLYCOPROTEIN 4-BETA-N- ACETYLGALACTOSAMINYLTRANSFERASE 2	998	114975	7.06007	3	5
IPI00418240.1	LIM-NEBULETTE	270	31196.1	8.5401	3	4
IPI00418262.4	FRUCTOSE-BISPHOSPHATE ALDOLASE C	364	39455.9	6.41005	3	6
IPI00418277.3	CHONDROITIN SULFATE SYNTHASE 3	882	100284	8.91011	3	11
IPI00419166.3	ISOFORM 1 OF PROTEIN FAM83G	823	90835.1	5.96004	3	5
IPI00419531.2	CLEAVAGE AND POLYADENYLATION SPECIFICITY FACTOR SUBUNIT 2	782	88486.9	4.97002	3	3
IPI00424869.2	RAP1, GTP-GDP DISSOCIATION STIMULATOR 1 ISOFORM 6	516	56535.6	5.28003	3	4
IPI00434346.1	UDP-GLUCURONOSYLTRANSFERASE 1-1 PRECURSOR	533	59591.5	8.18009	3	7
IPI00441344.1	ISOFORM 1 OF BETA-GALACTOSIDASE PRECURSOR	677	76091	6.10004	3	3
IPI00444452.3	ISOFORM 1 OF PUTATIVE HELICASE MOV-10	1003	113671	8.99011	3	7
IPI00455033.5	ISOFORM 3 OF SEPTIN-9	422	47501.3	6.08004	3	3
IPI00455599.3	PUTATIVE HEAT SHOCK PROTEIN HSP 90-BETA 2	423	49250.8	5.08002	3	11
IPI00455957.6	MUCIN-12 PRECURSOR	5478	558175	5.31003	3	3
IPI00457055.3	SIMILAR TO HCG1820409	578	60383.8	8.86011	3	4
IPI00465123.6	KIAA0415 GENE PRODUCT	1518	164676	8.7601	3	3
IPI00470579.3	RING FINGER PROTEIN 44	432	47727.6	6.40005	3	3
IPI00470610.4	PYRROLINE-5-CARBOXYLATE REDUCTASE 2	320	33637.2	7.65008	3	4
IPI00470674.5	NADH-CYTOCHROME B5 REDUCTASE 1	305	34094.9	9.41012	3	5
IPI00471978.3	C2 DOMAIN-CONTAINING PROTEIN 2 PRECURSOR	696	75533.3	6.47005	3	6
IPI00477729.2	ISOFORM 2 OF PEROXISOMAL ACYL-COENZYME A OXIDASE 1	660	74667.8	7.33007	3	4
IPI00478085.3	ISOFORM 1 OF RNA-BINDING PROTEIN MEX3D	651	64882.9	5.18002	3	4
IPI00514501.1	CHROMOSOME 1 OPEN READING FRAME 57	228	25072.1	9.50012	3	4
IPI00515034.2	KINESIN-ASSOCIATED PROTEIN 3	752	86728.2	4.91002	3	3
IPI00550363.3	TRANSGELIN-2	199	22391.5	8.4001	3	5
IPI00550640.2	IGHG4 PROTEIN	473	51986.2	8.14009	3	18
IPI00550841.1	ISOFORM 1 OF PDZ DOMAIN-CONTAINING PROTEIN 11	140	16131.3	6.64006	3	4
IPI00551024.4	DIHYDROXYACETONE KINASE	575	58977.2	7.12007	3	4
IPI00553138.3	VESICLE-ASSOCIATED MEMBRANE PROTEIN 2	116	12648.7	7.84009	3	10
IPI00555833.1	ISOFORM 1 OF MYELIN EXPRESSION FACTOR 2	600	64179.7	8.95011	3	28
IPI00604756.2	NUCLEAR RECEPTOR-BINDING PROTEIN	535	59844.8	5.02002	3	4
IPI00641815.1	ISOFORM 2 OF TIP41-LIKE PROTEIN	178	20214	5.53003	3	3
IPI00642581.1	23 KDA PROTEIN	197	22550.1	9.48012	3	3
IPI00644697.2	HEBP2 PROTEIN (FRAGMENT)	214	24029	5.30003	3	5
IPI00737638.2	ISOFORM 1 OF UNCHARACTERIZED PROTEIN KIAA0888	670	74955	4.52001	3	7
IPI00744036.1	TJP3 PROTEIN	952	104828	5.98004	3	3
IPI00744897.1	WASP INTERACTOR PROTEIN (FRAGMENT)	328	35815.4	5.49003	3	5
IPI00782992.3	ISOFORM 1 OF SERINE/ARGININE REPETITIVE MATRIX PROTEIN 2	2752	299616	12.0502	3	3
IPI00783656.1	39S RIBOSOMAL PROTEIN L38, MITOCHONDRIAL PRECURSOR	380	44596.5	7.19007	3	4
IPI00783859.2	ISOFORM 2 OF VACUOLAR PROTEIN SORTING-ASSOCIATED PROTEIN 13D	4363	489064	6.11005	3	8
IPI00784002.2	ISOFORM 2 OF SACSIN	4432	504572	6.62006	3	5
IPI00795736.2	FER-1-LIKE 4	1794	200978	5.87004	3	3
IPI00829826.1	ISOFORM 1 OF MEDIATOR OF RNA POLYMERASE II TRANSCRIPTION SUBUNIT 1	1581	168477	8.87011	3	4
IPI00847689.1	HIV-1 TAT INTERACTIVE PROTEIN 2, 30KDA ISOFORM A	276	30130.6	8.5701	3	7
IPI00847759.2	DENN DOMAIN-CONTAINING PROTEIN 4B	1496	163846	6.85006	3	6
IPI00878912.1	71 KDA PROTEIN	643	70835.1	8.3401	3	3
IPI00886897.1	SIMILAR TO NT5DC4 PROTEIN	718	80544.6	6.30005	3	4
IPI00887280.1	SIMILAR TO GUANYLYL CYCLASE RECEPTOR G	1080	120805	9.69013	3	3
IPI00887633.1	HLA CLASS II HISTOCOMPATIBILITY ANTIGEN, DRB1-4 BETA CHAIN PRECURSOR	266	30112.2	6.70006	3	4
IPI00888316.1	SIMILAR TO FLJ43093 PROTEIN	1328	143735	5.17002	3	3
IPI00894346.1	CHROMOSOME 6 OPEN READING FRAME 136	433	48145.4	9.77013	3	3
IPI00895890.1	SIMILAR TO V2-13 PROTEIN	262	27625.6	9.22012	3	3
IPI00003168.1	PHOSPHORIBOSYL PYROPHOSPHATE SYNTHETASE-ASSOCIATED PROTEIN 2	369	40925.8	7.07007	4	4
IPI00003377.1	ISOFORM 1 OF SPLICING FACTOR, ARGININE/SERINE-RICH 7	238	27366.5	11.8202	4	18
IPI00003590.2	ISOFORM 1 OF SULFHYDRYL OXIDASE 1 PRECURSOR	747	82577.8	9.12011	4	6
IPI00003635.3	ISOFORM 2 OF ENDOPLASMIC RETICULUM-GOLGI INTERMEDIATE COMPARTMENT PROTEIN 1	198	22160.3	9.23012	4	6
IPI00003815.3	RHO GDP-DISSOCIATION INHIBITOR 1	204	23207.1	5.02002	4	6
IPI00003990.1	ISOFORM 2 OF VALACYCLOVIR HYDROLASE PRECURSOR	274	31106.7	8.6101	4	6
IPI00004273.6	RNA BINDING MOTIF PROTEIN 25	843	100186	6.05004	4	7
IPI00004488.2	VACUOLAR PROTON PUMP SUBUNIT F	119	13370.2	5.29003	4	10
IPI00004524.1	GRANCALCIN	217	24010	5.01002	4	4
IPI00004671.2	GOLGIN SUBFAMILY B MEMBER 1	3259	376019	4.95002	4	5
IPI00004839.1	CRK-LIKE PROTEIN	303	33777	6.26005	4	6
IPI00004968.1	PRE-MRNA-PROCESSING FACTOR 19	504	55180.9	6.13004	4	6
IPI00005154.1	FACT COMPLEX SUBUNIT SSRP1	709	81074.9	6.44005	4	8
IPI00005490.1	GOLGI PHOSPHOPROTEIN 3	298	33810.5	6.05004	4	7
IPI00005978.8	SPLICING FACTOR, ARGININE/SERINE-RICH 2	221	25476.3	11.8602	4	11
IPI00006252.3	MULTISYNTHETASE COMPLEX AUXILIARY COMPONENT P43	312	34352.7	8.6101	4	7
IPI00006702.3	ISOFORM 1 OF PROLINE-, GLUTAMIC ACID- AND LEUCINE-RICH PROTEIN 1	1130	119700	4.29	4	4
IPI00007052.6	MITOCHONDRIAL FISSION 1 PROTEIN	152	16937.7	8.83011	4	4
IPI00007063.5	HEPATOMA-DERIVED GROWTH FACTOR-RELATED PROTEIN 3	203	22619.7	7.69008	4	7
IPI00007084.2	MITOCHONDRIAL ASPARTATE-GLUTAMATE CARRIER PROTEIN	676	74303.7	8.78011	4	5
IPI00007402.3	IMPORTIN-7	1038	119516	4.69001	4	9
IPI00007752.1	TUBULIN BETA-2C CHAIN	445	49831.1	4.79002	4	35
IPI00007834.1	ISOFORM 1 OF ANKYRIN-2	3924	430348	5.02002	4	4
IPI00008223.3	UV EXCISION REPAIR PROTEIN RAD23 HOMOLOG B	409	43171.2	4.78001	4	6
IPI00008579.3	PHENYLALANYL-TRNA SYNTHETASE, MITOCHONDRIAL PRECURSOR	451	52356.6	6.99007	4	5
IPI00009298.1	ISOFORM 2 OF TRANSCRIPTION FACTOR RFX3	707	79356.9	7.31007	4	5
IPI00009305.1	GLUCOSAMINE-6-PHOSPHATE ISOMERASE	289	32668.5	6.42005	4	6
IPI00009346.1	TRANSMEMBRANE PROTEIN 14C	112	11564.6	9.86013	4	11
IPI00009790.1	6-PHOSPHOFRUCTOKINASE TYPE C	784	85596	7.49008	4	10
IPI00009794.1	STROMAL CELL DERIVED FACTOR 4 PRECURSOR	348	39607.7	4.98002	4	6
IPI00009885.1	FK506-BINDING PROTEIN 11 PRECURSOR	201	22180.4	9.44012	4	4
IPI00009906.5	ARMADILLO REPEAT-CONTAINING X-LINKED PROTEIN 3	379	42500.7	8.5901	4	5
IPI00009922.3	SRA STEM-LOOP-INTERACTING RNA-BINDING PROTEIN, MITOCHONDRIAL PRECURSOR	109	12349	10.2501	4	10
IPI00010133.3	CORONIN-1A	461	51026.3	6.25005	4	5
IPI00010320.1	CHROMOBOX PROTEIN HOMOLOG 1	185	21417.8	4.85002	4	7
IPI00010470.3	ISOFORM SNAP-25B OF SYNAPTOSOMAL-ASSOCIATED PROTEIN 25	206	23315.1	4.65001	4	4
IPI00010790.1	BIGLYCAN PRECURSOR	368	41654.1	7.15007	4	6
IPI00011044.1	OXYGEN-REGULATED PROTEIN 1	2156	240659	5.54003	4	4
IPI00011126.6	26S PROTEASE REGULATORY SUBUNIT 4	440	49184.6	5.86004	4	8
IPI00012079.1	EUKARYOTIC TRANSLATION INITIATION FACTOR 4B	611	69224.3	5.48003	4	16
IPI00012645.1	ISOFORM 1 OF SPECTRIN BETA CHAIN, BRAIN 2	2390	271292	5.78004	4	6
IPI00012912.1	CARNITINE O-PALMITOYLTRANSFERASE 2, MITOCHONDRIAL PRECURSOR	658	73777.1	8.3701	4	4
IPI00013043.1	TUBULIN POLYMERIZATION-PROMOTING PROTEIN	219	23693.7	9.47012	4	18
IPI00013068.1	EUKARYOTIC TRANSLATION INITIATION FACTOR 3 SUBUNIT E	445	52220.9	5.71004	4	7
IPI00013183.7	UBIQUITIN-LIKE MODIFIER ACTIVATING ENZYME 7	1012	111694	5.64003	4	7
IPI00013296.3	40S RIBOSOMAL PROTEIN S18	152	17718.7	10.9802	4	5
IPI00013679.1	ISOFORM DUT-M OF DEOXYURIDINE 5'-TRIPHOSPHATE NUCLEOTIDOHYDROLASE, MITOCHONDRIAL PRECURSOR	252	26706.4	9.64012	4	4
IPI00013949.1	SMALL GLUTAMINE-RICH TETRATRICOPEPTIDE REPEAT-CONTAINING PROTEIN ALPHA	313	34063.1	4.81001	4	6
IPI00013953.1	WD REPEAT-CONTAINING PROTEIN 6	1121	121724	6.40005	4	4
IPI00014238.2	LYSYL-TRNA SYNTHETASE	597	68048.2	5.94004	4	8
IPI00014835.5	MITOCHONDRIAL RIBOSOMAL PROTEIN S9	396	45834.8	9.53012	4	6
IPI00014850.4	ASTROCYTIC PHOSPHOPROTEIN PEA-15	130	15040.1	4.93002	4	5
IPI00015018.1	INORGANIC PYROPHOSPHATASE	289	32660	5.53003	4	8
IPI00015147.1	ISOFORM 3 OF CYCLIC AMP-DEPENDENT TRANSCRIPTION FACTOR ATF-7	494	52967.4	8.88011	4	8
IPI00015148.3	RAS-RELATED PROTEIN RAP-1B PRECURSOR	184	20824.8	5.64003	4	15
IPI00015525.1	MULTIMERIN-2 PRECURSOR	949	104417	5.50003	4	4
IPI00015897.2	ISOFORM 1 OF CYSTEINE AND HISTIDINE-RICH DOMAIN-CONTAINING PROTEIN 1	332	37489.8	8.10009	4	4
IPI00016610.2	POLY(RC)-BINDING PROTEIN 1	356	37497.8	6.65006	4	4
IPI00017163.6	ISOFORM 1 OF E3 UBIQUITIN-PROTEIN LIGASE HECW2	1572	175768	5.26003	4	4
IPI00017283.2	ISOLEUCYL-TRNA SYNTHETASE, MITOCHONDRIAL PRECURSOR	1012	113791	6.78006	4	5
IPI00017510.3	CYTOCHROME C OXIDASE SUBUNIT 2	227	25565	4.67001	4	10
IPI00018134.4	ISOFORM 4 OF PROTEIN SOLO	1471	159685	5.83004	4	5
IPI00018140.3	ISOFORM 1 OF HETEROGENEOUS NUCLEAR RIBONUCLEOPROTEIN Q	623	69602.7	8.6701	4	6
IPI00018219.1	TRANSFORMING GROWTH FACTOR-BETA-INDUCED PROTEIN IG-H3 PRECURSOR	683	74681	7.61008	4	7
IPI00018248.1	ER LUMEN PROTEIN RETAINING RECEPTOR 2	212	24422	8.85011	4	9
IPI00018452.3	COPINE-1	537	59058.8	5.51003	4	4
IPI00018522.4	HMT1 HNRNP METHYLTRANSFERASE-LIKE 2 ISOFORM 1	371	42461.7	5.18002	4	8
IPI00018780.1	ISOFORM 2 OF CDK5 REGULATORY SUBUNIT-ASSOCIATED PROTEIN 3	419	46350.6	4.56001	4	8
IPI00019399.1	SERUM AMYLOID A-4 PROTEIN PRECURSOR	130	14806.7	9.26012	4	14
IPI00020127.1	REPLICATION PROTEIN A 70 KDA DNA-BINDING SUBUNIT	616	68138.3	6.91006	4	5
IPI00020153.3	PROTEIN BASSOON	3926	416505	7.28007	4	4
IPI00020495.1	MITOCHONDRIAL 28S RIBOSOMAL PROTEIN S36	103	11466.2	9.98013	4	4
IPI00020546.2	PROBABLE HISTONE-LYSINE N-METHYLTRANSFERASE ASH1L	2969	332790	9.45012	4	7
IPI00020602.1	CASEIN KINASE II SUBUNIT ALPHA'	350	41213.3	8.6401	4	4
IPI00021129.4	ISOFORM 1 OF AP-3 COMPLEX SUBUNIT BETA-1	1094	121350	5.71004	4	8
IPI00021258.2	ISOFORM B OF ARFAPTIN-1	373	41738.3	6.23005	4	8
IPI00021458.1	EH DOMAIN-CONTAINING PROTEIN 3	546	61896.2	6.06004	4	4
IPI00021727.1	C4B-BINDING PROTEIN ALPHA CHAIN PRECURSOR	597	67033.3	7.15007	4	6
IPI00021785.2	CYTOCHROME C OXIDASE SUBUNIT 5B, MITOCHONDRIAL PRECURSOR	129	13695.7	9.06011	4	5
IPI00021954.1	GOLGI-SPECIFIC BREFELDIN A-RESISTANCE GUANINE NUCLEOTIDE EXCHANGE FACTOR 1	1859	206444	5.47003	4	4
IPI00022002.5	MITOCHONDRIAL 28S RIBOSOMAL PROTEIN S27	414	47669.4	5.72004	4	5
IPI00022095.3	ISOFORM RF1/RF2 OF RETROTRANSPOSON-DERIVED PROTEIN PEG10	708	80173	5.94004	4	11
IPI00022202.3	ISOFORM A OF PHOSPHATE CARRIER PROTEIN, MITOCHONDRIAL PRECURSOR	362	40094.9	9.45012	4	6
IPI00022304.4	ORPHAN SODIUM- AND CHLORIDE-DEPENDENT NEUROTRANSMITTER TRANSPORTER NTT5	736	82199.9	8.5901	4	4
IPI00022334.1	ORNITHINE AMINOTRANSFERASE, MITOCHONDRIAL PRECURSOR	439	48534.9	6.57005	4	6
IPI00022394.2	COMPLEMENT C1Q SUBCOMPONENT SUBUNIT C PRECURSOR	245	25773.7	8.6101	4	10
IPI00022488.1	HEMOPEXIN PRECURSOR	462	51676.4	6.54005	4	8
IPI00022628.4	ISOFORM 1 OF ENSCONSIN	749	84051.8	9.62012	4	15
IPI00022933.2	ISOFORM LONG OF HLA CLASS II HISTOCOMPATIBILITY ANTIGEN GAMMA CHAIN	296	33515.6	8.7201	4	7
IPI00023137.1	TORSIN-1B PRECURSOR	336	37978.9	8.7501	4	4
IPI00023191.4	TARGET OF MYB1	493	53874.6	4.62001	4	7
IPI00023504.1	RAS-RELATED PROTEIN RAB-3A	220	24983.9	4.85002	4	9
IPI00023785.6	DEAD BOX POLYPEPTIDE 17 ISOFORM 1	729	80272.6	8.5301	4	6
IPI00024138.5	SIMILAR TO HCG2043206	151	16589.8	6.54005	4	6
IPI00000105.4	MAJOR VAULT PROTEIN	893	99326.9	5.33003	4	7
IPI00000160.2	PROOPIOMELANOCORTIN PREPROPROTEIN	270	29655.2	7.56008	4	4
IPI00000634.1	COILED-COIL DOMAIN-CONTAINING PROTEIN 6	585	65916.8	6.73006	4	4
IPI00000807.1	ISOFORM 1 OF MYOSIN-VA	1855	215419	8.7001	4	4
IPI00000811.2	PROTEASOME SUBUNIT BETA TYPE-6 PRECURSOR	239	25357.7	4.79002	4	6
IPI00001654.4	ISOFORM 3 OF PERICENTRIOLAR MATERIAL 1 PROTEIN	2061	232381	4.91002	4	4
IPI00001757.1	ISOFORM 1 OF RNA-BINDING PROTEIN 8A	174	19889	5.50003	4	8
IPI00002149.1	GTP-BINDING PROTEIN SAR1B	198	22409.9	5.75004	4	8
IPI00002375.3	TROPOMODULIN-1	359	40569.2	5.02002	4	4
IPI00002460.3	ISOFORM 1 OF ANNEXIN A7	489	52826.3	5.51003	4	4
IPI00024933.3	60S RIBOSOMAL PROTEIN L12	165	17818.6	9.48012	4	20
IPI00024934.4	METHYLMALONYL-COA MUTASE, MITOCHONDRIAL PRECURSOR	750	83120.5	6.47005	4	39
IPI00024993.4	ENOYL-COA HYDRATASE, MITOCHONDRIAL PRECURSOR	290	31387.4	8.3301	4	20
IPI00025329.1	60S RIBOSOMAL PROTEIN L19	196	23466	11.4702	4	7
IPI00025341.2	D-BETA-HYDROXYBUTYRATE DEHYDROGENASE, MITOCHONDRIAL PRECURSOR	343	38157.1	9.10011	4	5
IPI00025815.2	TDP43	416	44991	5.94004	4	6
IPI00025869.1	ALPHA-GALACTOSIDASE A PRECURSOR	429	48766.8	5.35003	4	8
IPI00026271.5	40S RIBOSOMAL PROTEIN S14	151	16272.7	10.0701	4	11
IPI00026320.1	E3 UBIQUITIN-PROTEIN LIGASE UBR5	2799	309352	5.58003	4	4
IPI00026848.3	ALPHA-2-MACROGLOBULIN RECEPTOR-ASSOCIATED PROTEIN PRECURSOR	357	41466	8.7201	4	26
IPI00027409.1	MYELOBLASTIN PRECURSOR	256	27807	8.7101	4	10
IPI00027443.5	CYSTEINYL-TRNA SYNTHETASE ISOFORM C	831	94637.6	6.38005	4	4
IPI00028786.4	ISOFORM 3 OF POLYCYSTIN-1 PRECURSOR	4302	462445	6.26005	4	4
IPI00028908.3	NIDOGEN-2 PRECURSOR	1375	151395	5.07002	4	5
IPI00029056.2	SELENIDE, WATER DIKINASE 1	392	42910.6	5.64003	4	5
IPI00029267.1	U2 SMALL NUCLEAR RIBONUCLEOPROTEIN B''	225	25486.3	9.71013	4	8
IPI00029605.1	N-ACETYLGALACTOSAMINE-6-SULFATASE PRECURSOR	522	58026.1	6.25005	4	5
IPI00029745.3	NUCLEAR FACTOR 1 A-TYPE	509	55944.2	8.6601	4	8
IPI00029778.3	ISOFORM 1 OF TUMOR SUPPRESSOR P53-BINDING PROTEIN 1	1972	213573	4.62001	4	10
IPI00030275.5	HEAT SHOCK PROTEIN 75 KDA, MITOCHONDRIAL PRECURSOR	704	80110	8.3001	4	8
IPI00030706.1	ACTIVATOR OF 90 KDA HEAT SHOCK PROTEIN ATPASE HOMOLOG 1	338	38274.3	5.40003	4	9
IPI00030774.2	ISOFORM 4 OF TUBULIN-SPECIFIC CHAPERONE D	1248	138597	5.97004	4	4
IPI00031691.1	60S RIBOSOMAL PROTEIN L9	192	21863.4	9.96013	4	6
IPI00032003.1	EMERIN	254	28993.9	5.29003	4	5
IPI00032063.6	SIMILAR TO CANDIDATE TUMOR SUPPRESSOR PROTEIN	4636	519316	5.11002	4	6
IPI00032138.4	ISOFORM A OF GDP-FUCOSE PROTEIN O-FUCOSYLTRANSFERASE 2 PRECURSOR	424	48895.8	6.29005	4	7
IPI00032291.2	COMPLEMENT C5 PRECURSOR	1676	188304	6.10004	4	13
IPI00032406.1	DNAJ HOMOLOG SUBFAMILY A MEMBER 2	412	45745.7	6.06004	4	4
IPI00032560.2	COMPLEX I INTERMEDIATE-ASSOCIATED PROTEIN 30, MITOCHONDRIAL PRECURSOR	327	37763.8	7.11007	4	4
IPI00032825.2	TRANSMEMBRANE EMP24 DOMAIN-CONTAINING PROTEIN 7 PRECURSOR	224	25171.6	6.43005	4	9
IPI00032826.1	HSC70-INTERACTING PROTEIN	369	41331.7	5.17002	4	6
IPI00032881.2	MITOCHONDRIAL RIBOSOMAL PROTEIN S23	190	21770.6	8.94011	4	5
IPI00033075.3	PROTEIN BAT5	558	63243.4	8.3801	4	4
IPI00034049.1	ISOFORM 1 OF REGULATOR OF NONSENSE TRANSCRIPTS 1	1129	124345	6.17005	4	4
IPI00034319.2	ISOFORM A OF PROTEIN CUTA PRECURSOR	198	20925.2	5.35003	4	6
IPI00038378.5	ISOFORM 1 OF ENOLASE-PHOSPHATASE E1	261	28932.7	4.66001	4	6
IPI00043083.1	BETA-PARVIN	364	41714.3	6.25005	4	9
IPI00054042.1	ISOFORM 1 OF GENERAL TRANSCRIPTION FACTOR II-I	998	112416	6.08004	4	6
IPI00059264.3	VACUOLAR PROTEIN SORTING-ASSOCIATED PROTEIN 26B	336	39154.7	6.85006	4	4
IPI00059292.3	PROTEIN MAGO NASHI HOMOLOG 2	148	17275.8	5.95004	4	10
IPI00061114.1	RAS-RELATED PROTEIN RAB-3C	227	25952.2	5.09002	4	16
IPI00069750.2	ISOFORM 1 OF POLY	559	59875.5	5.19002	4	6
IPI00073713.3	ISOFORM 1 OF RNA-BINDING PROTEIN MUSASHI HOMOLOG 2	328	35196.7	8.6101	4	5
IPI00083708.2	BAT2-ISO	2703	295999	9.05011	4	4
IPI00090327.1	VACUOLAR PROTEIN SORTING-ASSOCIATED PROTEIN 45	570	65077	8.4101	4	4
IPI00101782.3	ISOFORM 1 OF MANNOSE-1-PHOSPHATE GUANYLTRANSFERASE ALPHA	420	46291.2	6.73006	4	8
IPI00101942.1	CALMIN	1002	111651	4.84002	4	4
IPI00102575.4	ISOFORM 1 OF ATPASE FAMILY AAA DOMAIN-CONTAINING PROTEIN 5	1844	207528	9.25012	4	4
IPI00104050.3	THYROID HORMONE RECEPTOR-ASSOCIATED PROTEIN 3	955	108666	10.1501	4	7
IPI00152303.7	PHOSPHATIDYLINOSITOL-5-PHOSPHATE 4-KINASE TYPE-2 GAMMA	421	47285.9	6.36005	4	4
IPI00152433.3	CERAMIDE KINASE	537	59977.6	8.5301	4	7
IPI00152542.1	DMX-LIKE PROTEIN 2	3036	339758	5.92004	4	4
IPI00152899.1	ISOFORM 1 OF VOLTAGE-DEPENDENT T-TYPE CALCIUM CHANNEL SUBUNIT ALPHA- 1I	2223	245101	6.09004	4	4
IPI00155647.9	ISOFORM 2 OF PDZ DOMAIN-CONTAINING PROTEIN 2	2640	280090	8.17009	4	4
IPI00157790.7	KIAA0368 PROTEIN	2017	223692	8.94011	4	4
IPI00160421.3	39S RIBOSOMAL PROTEIN L18, MITOCHONDRIAL PRECURSOR	180	20576.5	9.62012	4	4
IPI00164417.6	ISOFORM 2 OF TRANSPORTIN-2	887	100403	4.86002	4	6
IPI00166622.9	TRANSMEMBRANE PROTEIN 132C PRECURSOR	1107	121758	5.94004	4	5
IPI00167572.4	PROTEIN FAM98B	330	37190.9	5.95004	4	8
IPI00169285.5	PUTATIVE PHOSPHOLIPASE B-LIKE 2 PRECURSOR	589	65471.9	6.52005	4	4
IPI00169413.1	MITOCHONDRIAL 28S RIBOSOMAL PROTEIN S34	218	25650.5	9.98013	4	5
IPI00170924.2	HISTIDINE TRIAD NUCLEOTIDE-BINDING PROTEIN 3	182	20361.3	6.12005	4	6
IPI00171412.1	ISOFORM 1 OF SULFATASE-MODIFYING FACTOR 2 PRECURSOR	301	33857.1	7.78008	4	4
IPI00171438.2	THIOREDOXIN DOMAIN-CONTAINING PROTEIN 5 PRECURSOR	432	47628.9	5.63003	4	5
IPI00171445.1	ATPASE FAMILY AAA DOMAIN-CONTAINING PROTEIN 1	361	40744.1	6.42005	4	6
IPI00171716.3	OTTHUMP00000028696	2481	270882	6.42005	4	5
IPI00172636.5	ISOFORM DELTA 6 OF CALCIUM/CALMODULIN-DEPENDENT PROTEIN KINASE TYPE II DELTA CHAIN	478	54128	6.81006	4	7
IPI00176125.5	ISOFORM 1 OF COLLAGEN ALPHA-5	2615	289923	6.49005	4	4
IPI00176482.8	131 KDA PROTEIN	1235	131218	8.3501	4	6
IPI00177543.6	PEPTIDYLGLYCINE ALPHA-AMIDATING MONOOXYGENASE ISOFORM A, PREPROPROTEIN	974	108403	5.97004	4	7
IPI00178440.3	ELONGATION FACTOR 1-BETA	225	24763.7	4.50001	4	17
IPI00178743.4	ALMS1	4169	461196	5.86004	4	4
IPI00181135.4	ISOFORM B OF BRANCHED-CHAIN-AMINO-ACID AMINOTRANSFERASE, MITOCHONDRIAL PRECURSOR	352	39915.6	8.4601	4	4
IPI00182194.7	TENEURIN-2	2774	307691	6.22005	4	4
IPI00182757.10	ISOFORM 1 OF PROTEIN KIAA1967	923	102902	5.14002	4	4
IPI00184821.1	BIFUNCTIONAL COENZYME A SYNTHASE	564	62328.9	6.50005	4	6
IPI00215914.5	ADP-RIBOSYLATION FACTOR 1	181	20696.8	6.31005	4	6
IPI00216057.5	SORBITOL DEHYDROGENASE	357	38296.6	8.22009	4	5
IPI00216153.7	40S RIBOSOMAL PROTEIN S15	145	17040.1	10.3901	4	6
IPI00216319.3	14-3-3 PROTEIN ETA	246	28218.7	4.75001	4	9
IPI00216560.3	CADHERIN-LIKE 23	3359	369823	4.49001	4	4
IPI00216691.5	PROFILIN-1	140	15054.2	8.4301	4	6
IPI00216728.1	NEUREXIN 3-ALPHA	1392	153885	5.69003	4	4
IPI00217185.3	UNCHARACTERIZED PROTEIN RYR3	4866	551734	5.49003	4	5
IPI00217232.2	ISOFORM 2 OF SUCCINYL-COA LIGASE [ADP-FORMING] SUBUNIT BETA, MITOCHONDRIAL PRECURSOR	441	48039.8	6.63006	4	6
IPI00218052.5	ISOFORM 1 OF WD REPEAT AND FYVE DOMAIN-CONTAINING PROTEIN 3	3526	395260	6.29005	4	4
IPI00218097.3	145 KDA PROTEIN	1312	145263	5.09002	4	4
IPI00218319.3	ISOFORM 2 OF TROPOMYOSIN ALPHA-3 CHAIN	248	29032.6	4.74001	4	7
IPI00218628.3	ISOFORM 2 OF INTEGRIN ALPHA-IIB PRECURSOR	1005	109587	5.17002	4	4
IPI00218993.1	ISOFORM BETA OF HEAT SHOCK PROTEIN 105 KDA	814	92116	5.42003	4	4
IPI00219871.5	U6 SNRNA-ASSOCIATED SM-LIKE PROTEIN LSM8	96	10402.6	4.33	4	9
IPI00220271.3	ALCOHOL DEHYDROGENASE	325	36573.1	6.32005	4	4
IPI00220281.3	ISOFORM ALPHA-1 OF GUANINE NUCLEOTIDE-BINDING PROTEIN G(O) SUBUNIT ALPHA	354	40050.6	5.34003	4	8
IPI00220362.5	10 KDA HEAT SHOCK PROTEIN, MITOCHONDRIAL	102	10931.7	8.89011	4	6
IPI00220416.3	CYTOCHROME B-C1 COMPLEX SUBUNIT 7	111	13530.4	8.7201	4	10
IPI00221089.5	40S RIBOSOMAL PROTEIN S13	151	17222.3	10.5301	4	6
IPI00221338.7	SIMILAR TO PROTEIN TRANSPORT PROTEIN SEC24A	1078	118792	8.3601	4	9
IPI00253835.6	HYPOTHETICAL PROTEIN LOC221322	1257	144755	6.29005	4	4
IPI00257508.4	DIHYDROPYRIMIDINASE-RELATED PROTEIN 2	572	62293.7	5.95004	4	7
IPI00289654.6	ISOFORM 1 OF PR DOMAIN ZINC FINGER PROTEIN 16	1276	140261	5.81004	4	6
IPI00289986.4	ATAXIA TELANGIECTASIA MUTATED PROTEIN ISOFORM 2	1708	195976	6.33005	4	4
IPI00291328.3	NADH DEHYDROGENASE [UBIQUINONE] FLAVOPROTEIN 2, MITOCHONDRIAL PRECURSOR	249	27391.6	8.21009	4	10
IPI00291643.3	SPRY DOMAIN-CONTAINING PROTEIN 4	207	23098.5	6.44005	4	10
IPI00292530.1	INTER-ALPHA-TRYPSIN INHIBITOR HEAVY CHAIN H1 PRECURSOR	911	101389	6.30005	4	5
IPI00292858.4	THYMIDINE PHOSPHORYLASE PRECURSOR	482	49955.5	5.36003	4	5
IPI00292950.4	SERPIN PEPTIDASE INHIBITOR, CLADE D (HEPARIN COFACTOR), MEMBER 1	527	60178.3	6.71006	4	8
IPI00293260.5	ISOFORM 1 OF DNAJ HOMOLOG SUBFAMILY C MEMBER 10 PRECURSOR	793	91079.8	6.78006	4	4
IPI00293849.3	RECEPTOR-TYPE TYROSINE-PROTEIN PHOSPHATASE MU PRECURSOR	1452	163633	6.16005	4	5
IPI00294536.1	SERINE-THREONINE KINASE RECEPTOR-ASSOCIATED PROTEIN	350	38438.3	4.98002	4	6
IPI00296190.4	UNCHARACTERIZED PROTEIN C10ORF58 PRECURSOR	229	25764.1	8.92011	4	6
IPI00296736.5	ISOFORM 1 OF TBC1 DOMAIN FAMILY MEMBER 25	688	76356.5	5.75004	4	4
IPI00296793.6	ISOFORM 1 OF RHO GTPASE-ACTIVATING PROTEIN 28	729	82028.6	7.62008	4	4
IPI00298281.3	LAMININ SUBUNIT GAMMA-1 PRECURSOR	1609	177606	5.01002	4	4
IPI00298423.3	PYRUVATE DEHYDROGENASE PROTEIN X COMPONENT, MITOCHONDRIAL PRECURSOR	501	54122.4	8.80011	4	4
IPI00299000.5	PROLIFERATION-ASSOCIATED PROTEIN 2G4	394	43786.9	6.12005	4	5
IPI00302162.6	ISOFORM 1 OF MUCIN-4 PRECURSOR	2169	231582	5.82004	4	4
IPI00302453.3	DYNEIN HEAVY CHAIN 9, AXONEMAL	4486	511936	5.65003	4	5
IPI00302458.10	EXPORTIN-7	1087	123907	5.91004	4	4
IPI00303158.3	ISOFORM 1 OF N-ACYLNEURAMINATE CYTIDYLYLTRANSFERASE	434	48379.3	8.15009	4	11
IPI00305585.3	ISOFORM P46 OF 2'-5'-OLIGOADENYLATE SYNTHETASE 1	400	46058.6	8.5101	4	9
IPI00307592.4	ATP-BINDING CASSETTE, SUB-FAMILY A, MEMBER 2 ISOFORM A	2436	269945	6.36005	4	4
IPI00307611.6	ISOFORM 1 OF MICROTUBULE-ASSOCIATED SERINE/THREONINE-PROTEIN KINASE 4	2444	266110	8.80011	4	5
IPI00328399.2	ISOFORM 1 OF TRANSIENT RECEPTOR POTENTIAL CATION CHANNEL SUBFAMILY M MEMBER 3	1732	197529	6.68006	4	4
IPI00328488.6	ISOFORM 1 OF EPIDIDYMIS-SPECIFIC ALPHA-MANNOSIDASE PRECURSOR	1009	113888	6.81006	4	4
IPI00329352.3	NODAL MODULATOR 1 PRECURSOR	1222	134352	5.54003	4	5
IPI00329367.1	LEUCINE-RICH REPEAT-CONTAINING PROTEIN 33 PRECURSOR	692	76365.9	5.74004	4	4
IPI00329580.6	ISOFORM 1 OF SIGNAL PEPTIDE, CUB AND EGF-LIKE DOMAIN-CONTAINING PROTEIN 3 PRECURSOR	993	109283	7.85008	4	6
IPI00332552.2	ISOFORM 1 OF ZINC FINGER AND BTB DOMAIN-CONTAINING PROTEIN 40	1239	138118	6.11005	4	4
IPI00334159.6	VON HIPPEL-LINDAU BINDING PROTEIN 1	233	26535.2	9.09011	4	7
IPI00335001.2	ISOFORM 1 OF HUNTINGTIN-INTERACTING PROTEIN K	175	19331.8	5.34003	4	5
IPI00335085.5	ISOFORM 1 OF E3 UBIQUITIN-PROTEIN LIGASE RNF123	1314	148514	6.30005	4	4
IPI00337541.3	NAD(P) TRANSHYDROGENASE, MITOCHONDRIAL PRECURSOR	1086	113895	8.3001	4	11
IPI00337800.3	ISOFORM 1 OF DISHEVELED-ASSOCIATED ACTIVATOR OF MORPHOGENESIS 1	1078	123473	6.80006	4	4
IPI00339269.1	HEAT SHOCK 70 KDA PROTEIN 6	643	71028.3	5.81004	4	20
IPI00339364.1	65 KDA PROTEIN	609	64652.5	5.15002	4	5
IPI00375370.1	PROTEIN SEC13 HOMOLOG	325	35856.9	5.30003	4	6
IPI00375814.3	UNCHARACTERIZED PROTEIN KIAA0430	1733	191845	8.08009	4	6
IPI00383754.1	TRYPTOPHANYL-TRNA SYNTHETASE (FRAGMENT)	109	12194.4	4.57001	4	6
IPI00385761.5	ISOFORM 1 OF UNCHARACTERIZED PROTEIN KIAA1843	2181	245507	6.29005	4	5
IPI00386122.4	ISOFORM 1 OF MPS ONE BINDER KINASE ACTIVATOR-LIKE 3	225	26032.4	5.50003	4	6
IPI00395627.3	ISOFORM 1 OF CALCYCLIN-BINDING PROTEIN	228	26209.9	8.27009	4	12
IPI00395769.2	ISOFORM HEART OF ATP SYNTHASE SUBUNIT GAMMA, MITOCHONDRIAL PRECURSOR	297	32880.9	9.31012	4	20
IPI00397715.4	ISOFORM 2 OF WD REPEAT-CONTAINING PROTEIN 87	2912	337761	6.94006	4	4
IPI00398505.5	UBIQUITIN CARBOXYL-TERMINAL HYDROLASE 24	2620	294364	5.78004	4	4
IPI00399164.1	ISOFORM 1 OF AT-RICH INTERACTIVE DOMAIN-CONTAINING PROTEIN 5B	1188	132320	8.86011	4	4
IPI00400922.5	PROTEIN RRP5 HOMOLOG	1871	208699	8.99011	4	5
IPI00409671.3	ISOFORM 1 OF ATP-DEPENDENT RNA HELICASE DDX42	938	102975	6.53005	4	4
IPI00410590.5	ISOFORM 2 OF LSM14 PROTEIN HOMOLOG A	463	50553.9	9.53012	4	4
IPI00411426.3	VACUOLAR PROTEIN SORTING-ASSOCIATED PROTEIN 26A	327	38169.9	6.13004	4	9
IPI00411732.5	NUDIX-TYPE MOTIF 16	162	17830.4	6.20005	4	6
IPI00413318.4	5'-AMP-ACTIVATED PROTEIN KINASE SUBUNIT GAMMA-1	331	37579.4	6.42005	4	5
IPI00419263.3	PEROXISOMAL 3,2-TRANS-ENOYL-COA ISOMERASE	359	39609.5	8.82011	4	6
IPI00420014.2	ISOFORM 1 OF U5 SMALL NUCLEAR RIBONUCLEOPROTEIN 200 KDA HELICASE	2136	244505	5.72004	4	4
IPI00429190.3	RAS-RELATED PROTEIN RAB-11A	216	24393.5	6.11005	4	7
IPI00442171.4	ISOFORM 1 OF PROLYL ENDOPEPTIDASE-LIKE	727	83927	5.95004	4	9
IPI00456887.2	HETEROGENEOUS NUCLEAR RIBONUCLEOPROTEIN U-LIKE PROTEIN 2	747	85104.9	4.84002	4	16
IPI00465308.3	ISOFORM 1 OF GPI TRANSAMIDASE COMPONENT PIG-S	555	61656.3	6.05004	4	4
IPI00465431.7	GALECTIN-3	250	26188.4	8.5701	4	4
IPI00472058.1	NEURONAL PROTEIN	158	17942.4	5.36003	4	5
IPI00477992.1	COMPLEMENT COMPONENT 1, Q SUBCOMPONENT, B CHAIN PRECURSOR	253	26721.8	8.83011	4	15
IPI00478231.2	TRANSFORMING PROTEIN RHOA PRECURSOR	193	21768.1	5.82004	4	6
IPI00479877.4	ALDEHYDE DEHYDROGENASE 9A1	518	56292	6.22005	4	10
IPI00550746.4	NUCLEAR MIGRATION PROTEIN NUDC	331	38242.9	5.26003	4	6
IPI00553153.1	PUTATIVE UNCHARACTERIZED PROTEIN DKFZP564G0422	107	12405	9.56012	4	6
IPI00554590.1	ISOFORM 1 OF RAB3 GTPASE-ACTIVATING PROTEIN NON-CATALYTIC SUBUNIT	1393	155984	5.40003	4	6
IPI00554648.3	KERATIN, TYPE II CYTOSKELETAL 8	483	53704.3	5.51003	4	9
IPI00554752.2	CAMP-DEPENDENT PROTEIN KINASE TYPE II-BETA REGULATORY SUBUNIT	418	46346.2	4.82001	4	13
IPI00619951.3	TUMOR PROTEIN D52 ISOFORM 2	207	22477.1	5.30003	4	4
IPI00640715.4	ISOFORM 1 OF WD REPEAT-CONTAINING PROTEIN KIAA1875	1622	180305	7.56008	4	4
IPI00642238.4	ISOFORM 1 OF HETEROCHROMATIN PROTEIN 1-BINDING PROTEIN 3	553	61207.1	9.68013	4	5
IPI00642816.2	SIGNAL RECOGNITION PARTICLE 9 KDA PROTEIN	86	10111.7	7.76008	4	7
IPI00644231.3	ISOFORM 1 OF CYTOPLASMIC FMR1-INTERACTING PROTEIN 1	1253	145182	6.46005	4	4
IPI00647217.2	SUPERKILLER VIRALICIDIC ACTIVITY 2-LIKE 2	1042	117805	6.12005	4	4
IPI00651691.4	ISOFORM 2 OF DYNEIN HEAVY CHAIN 2, AXONEMAL	4196	482002	6.02004	4	4
IPI00657819.3	UNCHARACTERIZED PROTEIN ENSP00000372982	621	63927.9	10.0901	4	4
IPI00740853.8	ISOFORM 1 OF VON WILLEBRAND FACTOR A DOMAIN-CONTAINING PROTEIN 3A PRECURSOR	1184	134020	8.7401	4	6
IPI00742696.2	VITAMIN D-BINDING PROTEIN PRECURSOR	474	52917.7	5.31003	4	5
IPI00748490.1	ALANYL-TRNA SYNTHETASE, CLASS IIC FAMILY PROTEIN	586	65701.6	6.06004	4	4
IPI00760715.1	CALPASTATIN ISOFORM E	756	81168.6	5.09002	4	4
IPI00783781.1	NUCLEAR PORE COMPLEX PROTEIN NUP205	2012	227918	5.83004	4	6
IPI00783982.1	COATOMER SUBUNIT GAMMA	874	97718.2	5.31003	4	4
IPI00789977.2	MICROTUBULE-ASSOCIATED PROTEIN 1A	2805	305626	4.84002	4	4
IPI00793199.1	ANNEXIN IV	321	36085	5.83004	4	5
IPI00793443.1	IMPORTIN 5	1115	125545	4.80002	4	12
IPI00793874.1	SIDEROFLEXIN 3	325	35978.9	9.24012	4	4
IPI00844000.1	UPF0555 PROTEIN KIAA0776	794	89595.2	6.34005	4	7
IPI00853516.3	ISOFORM 2 OF DYNEIN HEAVY CHAIN 17, AXONEMAL	4457	508791	5.51003	4	4
IPI00869000.1	CHROMOSOME 12 OPEN READING FRAME 51	3996	439348	5.81004	4	5
IPI00895783.1	LYMPHOCYTE ANTIGEN	266	29862	7.69008	4	8
IPI00003176.1	SERINE PROTEASE HTRA1 PRECURSOR	480	51287	8.08009	5	25
IPI00003420.1	ISOFORM 1 OF MICROTUBULE-ASSOCIATED PROTEIN RP/EB FAMILY MEMBER 2	327	37031.3	5.36003	5	24
IPI00003881.5	HETEROGENEOUS NUCLEAR RIBONUCLEOPROTEIN F	415	45671.9	5.37003	5	10
IPI00003921.2	ISOFORM 1 OF PROTEIN 4.1	864	97016.7	5.41003	5	9
IPI00003933.2	HYDROXYACYL GLUTATHIONE HYDROLASE ISOFORM 1	308	33805.9	8.3401	5	8
IPI00003965.4	UBIQUITIN CARBOXYL-TERMINAL HYDROLASE 7	1102	128272	5.33003	5	6
IPI00004440.1	RECEPTOR-TYPE TYROSINE-PROTEIN PHOSPHATASE-LIKE N PRECURSOR	979	105847	6.66006	5	5
IPI00004860.2	ISOFORM COMPLEXED OF ARGINYL-TRNA SYNTHETASE, CYTOPLASMIC	660	75379.1	6.25005	5	6
IPI00005040.1	MEDIUM-CHAIN SPECIFIC ACYL-COA DEHYDROGENASE, MITOCHONDRIAL PRECURSOR	421	46588.4	8.6001	5	8
IPI00005563.1	ISOFORM 1 OF TUBULOINTERSTITIAL NEPHRITIS ANTIGEN-LIKE PRECURSOR	467	52387.5	6.54005	5	7
IPI00005609.2	ISOFORM 1 OF LOSS OF HETEROZYGOSITY 11 CHROMOSOMAL REGION 2 GENE A PROTEIN	786	86489.3	6.13004	5	6
IPI00005648.1	SCAFFOLD ATTACHMENT FACTOR B2	953	107474	5.83004	5	10
IPI00005659.1	GLUTATHIONE S-TRANSFERASE A4	222	25704.1	7.89009	5	7
IPI00007676.3	ESTRADIOL 17-BETA-DEHYDROGENASE 12	312	34324.2	9.34012	5	6
IPI00008219.1	UV EXCISION REPAIR PROTEIN RAD23 HOMOLOG A	363	39609.2	4.55001	5	13
IPI00008524.1	ISOFORM 1 OF POLYADENYLATE-BINDING PROTEIN 1	636	70670.8	9.51012	5	8
IPI00008528.4	ATP SYNTHASE PROTEIN 8	68	7991.65	9.92013	5	7
IPI00009057.2	ISOFORM A OF RAS GTPASE-ACTIVATING PROTEIN-BINDING PROTEIN 2	482	54121.2	5.40003	5	13
IPI00009315.6	GOLGI RESIDENT PROTEIN GCP60	528	60593.5	5.02002	5	8
IPI00009943.2	TUMOR PROTEIN, TRANSLATIONALLY-CONTROLLED 1	188	21525.7	5.34003	5	8
IPI00009958.6	COP9 SIGNALOSOME COMPLEX SUBUNIT 5	334	37578.8	6.09004	5	9
IPI00011107.2	ISOCITRATE DEHYDROGENASE [NADP], MITOCHONDRIAL PRECURSOR	452	50909.3	8.88011	5	6
IPI00011253.3	40S RIBOSOMAL PROTEIN S3	243	26688.3	9.68013	5	11
IPI00011698.3	HISTONE DEACETYLASE COMPLEX SUBUNIT SAP18	153	17561.1	9.37012	5	9
IPI00011937.1	PEROXIREDOXIN-4	271	30539.9	5.86004	5	9
IPI00012585.1	BETA-HEXOSAMINIDASE SUBUNIT BETA PRECURSOR	556	63111.4	6.29005	5	11
IPI00013174.2	ISOFORM 1 OF RNA-BINDING PROTEIN 14	669	69491.6	9.67013	5	11
IPI00013195.1	MITOCHONDRIAL 39S RIBOSOMAL PROTEIN L49	166	19198.1	9.47012	5	9
IPI00013219.1	INTEGRIN-LINKED PROTEIN KINASE	452	51419.2	8.29009	5	12
IPI00013466.4	ARSENICAL PUMP-DRIVING ATPASE	348	38792.8	4.81001	5	5
IPI00013485.3	40S RIBOSOMAL PROTEIN S2	293	31324.4	10.2501	5	11
IPI00013939.3	ISOFORM 1 OF REPLICATION PROTEIN A 32 KDA SUBUNIT	270	29246.9	5.75004	5	19
IPI00014053.3	ISOFORM 1 OF MITOCHONDRIAL IMPORT RECEPTOR SUBUNIT TOM40 HOMOLOG	361	37893.1	6.78006	5	14
IPI00014137.3	ISOFORM 1 OF OXYSTEROL-BINDING PROTEIN-RELATED PROTEIN 2	480	55201.4	5.93004	5	5
IPI00014849.2	[PYRUVATE DEHYDROGENASE [LIPOAMIDE]] KINASE ISOZYME 3, MITOCHONDRIAL PRECURSOR	415	48043.2	8.7701	5	8
IPI00015602.1	MITOCHONDRIAL PRECURSOR PROTEINS IMPORT RECEPTOR	608	67454.9	6.75006	5	7
IPI00016342.1	RAS-RELATED PROTEIN RAB-7A	207	23489.7	6.39005	5	6
IPI00018813.5	ISOFORM 2 OF COP9 SIGNALOSOME COMPLEX SUBUNIT 2	450	52404.6	5.29003	5	9
IPI00019205.1	ENHANCED AT PUBERTY PROTEIN 1	796	82658.9	8.5501	5	7
IPI00019276.1	ISOFORM 1 OF UBX DOMAIN-CONTAINING PROTEIN 1	441	49753.8	6.46005	5	7
IPI00019376.6	SEPTIN-11	429	49398.3	6.36005	5	8
IPI00019385.3	TRANSLOCON-ASSOCIATED PROTEIN SUBUNIT DELTA PRECURSOR	184	20213	5.52003	5	6
IPI00019450.2	ISOFORM LONG OF 60 KDA SS-A/RO RIBONUCLEOPROTEIN	538	60670.7	8.27009	5	12
IPI00019812.1	SERINE/THREONINE-PROTEIN PHOSPHATASE 5	499	56878.7	5.88004	5	5
IPI00020091.1	ALPHA-1-ACID GLYCOPROTEIN 2 PRECURSOR	201	23602.6	5.03002	5	21
IPI00020510.1	CDGSH IRON SULFUR DOMAIN-CONTAINING PROTEIN 1	108	12199	9.19012	5	15
IPI00020903.4	ISOFORM 1 OF AF4/FMR2 FAMILY MEMBER 2	1311	144770	8.22009	5	5
IPI00020986.2	LUMICAN PRECURSOR	338	38429	6.15005	5	11
IPI00021263.3	14-3-3 PROTEIN ZETA/DELTA	245	27745.1	4.72001	5	33
IPI00021828.1	CYSTATIN-B	98	11139.6	6.96006	5	17
IPI00022371.1	HISTIDINE-RICH GLYCOPROTEIN PRECURSOR	525	59578.3	7.09007	5	7
IPI00022431.1	ALPHA-2-HS-GLYCOPROTEIN PRECURSOR	367	39324.7	5.42003	5	7
IPI00022442.2	ACYL CARRIER PROTEIN, MITOCHONDRIAL PRECURSOR	156	17417.3	4.81001	5	7
IPI00022832.1	BRAIN PROTEIN 44	127	14278.9	10.4301	5	16
IPI00022937.4	COAGULATION FACTOR V	2229	252206	5.66003	5	5
IPI00023051.1	ALPHA-TECTORIN PRECURSOR	2155	239425	5.21002	5	5
IPI00023510.1	RAS-RELATED PROTEIN RAB-5A	215	23658.7	8.3101	5	6
IPI00023748.3	NASCENT POLYPEPTIDE-ASSOCIATED COMPLEX SUBUNIT ALPHA	215	23383.9	4.51001	5	11
IPI00023919.4	26S PROTEASE REGULATORY SUBUNIT 8	406	45626.1	7.11007	5	10
IPI00000335.1	HISTIDINE TRIAD NUCLEOTIDE-BINDING PROTEIN 2	163	17161.8	9.20012	5	7
IPI00000495.2	23 KDA PROTEIN	203	23437	8.3301	5	29
IPI00000690.1	ISOFORM 1 OF APOPTOSIS-INDUCING FACTOR 1, MITOCHONDRIAL PRECURSOR	613	66900.7	9.04011	5	6
IPI00000787.1	ISOFORM LMP2.L OF PROTEASOME SUBUNIT BETA TYPE-9 PRECURSOR	219	23264.3	4.92002	5	10
IPI00000794.1	ISOFORM B OF PITUITARY-SPECIFIC POSITIVE TRANSCRIPTION FACTOR 1	291	32912.5	8.3601	5	8
IPI00000889.1	ISOFORM 1 OF SOMATOTROPIN PRECURSOR	217	24847.3	5.28003	5	11
IPI00001568.1	VACUOLAR PROTON PUMP SUBUNIT D	247	28262.8	9.35012	5	8
IPI00001663.1	ISOFORM 1 OF SERINE PROTEASE HTRA2, MITOCHONDRIAL PRECURSOR	458	48840.9	10.0701	5	9
IPI00002134.4	26S PROTEASOME NON-ATPASE REGULATORY SUBUNIT 5	504	56195.8	5.35003	5	5
IPI00002255.4	LIPOPOLYSACCHARIDE-RESPONSIVE AND BEIGE-LIKE ANCHOR PROTEIN	2863	319160	5.39003	5	5
IPI00024330.2	POTASSIUM VOLTAGE-GATED CHANNEL SUBFAMILY B MEMBER 2	911	102563	5.80004	5	7
IPI00024364.2	TRANSPORTIN 1 ISOFORM 1	898	102355	4.83002	5	6
IPI00024661.4	PROTEIN TRANSPORT PROTEIN SEC24C	1094	118315	6.71006	5	5
IPI00024976.5	MITOCHONDRIAL IMPORT RECEPTOR SUBUNIT TOM22 HOMOLOG	142	15521.6	4.27	5	8
IPI00025039.1	RRNA 2'-O-METHYLTRANSFERASE FIBRILLARIN	321	33784.2	10.1801	5	7
IPI00025156.4	ISOFORM 1 OF STIP1 HOMOLOGY AND U BOX-CONTAINING PROTEIN 1	303	34856.2	5.61003	5	31
IPI00025717.1	METAXIN-2	263	29763.2	5.90004	5	11
IPI00026182.5	F-ACTIN-CAPPING PROTEIN SUBUNIT ALPHA-2	286	32949.1	5.57003	5	24
IPI00026185.5	ISOFORM 1 OF F-ACTIN-CAPPING PROTEIN SUBUNIT BETA	277	31350.5	5.36003	5	7
IPI00026466.9	ISOFORM 2 OF NIPPED-B-LIKE PROTEIN	2697	304343	7.91009	5	8
IPI00026824.2	HEME OXYGENASE 2	370	41669.1	5.32003	5	6
IPI00027448.3	ATP SYNTHASE SUBUNIT G, MITOCHONDRIAL	103	11428.5	9.64012	5	10
IPI00027462.1	PROTEIN S100-A9	114	13242	5.71004	5	17
IPI00028091.3	ACTIN-RELATED PROTEIN 3	418	47371.2	5.61003	5	19
IPI00029054.1	CYTOSOLIC PURINE 5'-NUCLEOTIDASE	561	64969.9	5.75004	5	6
IPI00029628.1	RETICULOCALBIN-2 PRECURSOR	317	36876.5	4.26	5	5
IPI00029700.1	ISOFORM LONG OF DOWN SYNDROME CELL ADHESION MOLECULE PRECURSOR	2012	222258	7.77008	5	6
IPI00029744.1	SINGLE-STRANDED DNA-BINDING PROTEIN, MITOCHONDRIAL PRECURSOR	148	17259.7	9.59012	5	30
IPI00030255.1	PROCOLLAGEN-LYSINE,2-OXOGLUTARATE 5-DIOXYGENASE 3 PRECURSOR	738	84785.2	5.68004	5	7
IPI00030267.3	ISOFORM 1 OF GLUTAMINE-RICH PROTEIN 2	1663	180826	6.25005	5	5
IPI00031064.1	TRANSMEMBRANE PROTEIN 126A	195	21527.3	9.36012	5	9
IPI00031411.3	PROTOCADHERIN FAT 1 PRECURSOR	4591	506583	4.84002	5	7
IPI00031804.1	ISOFORM 1 OF VOLTAGE-DEPENDENT ANION-SELECTIVE CHANNEL PROTEIN 3	283	30658.7	8.84011	5	10
IPI00032851.1	COATOMER SUBUNIT ZETA-1	177	20198.2	4.69001	5	10
IPI00039626.3	ISOFORM D OF CONSTITUTIVE COACTIVATOR OF PPAR-GAMMA-LIKE PROTEIN 1	1072	117406	9.05011	5	6
IPI00056312.2	ISOFORM 1 OF TRANSCRIPTION ELONGATION FACTOR A PROTEIN-LIKE 6	200	22298.2	5.15002	5	8
IPI00062264.4	ISOFORM 4 OF N-TERMINAL KINASE-LIKE PROTEIN	781	86311.5	6.12005	5	5
IPI00064262.1	PROTOCADHERIN-16 PRECURSOR	3298	346182	4.78001	5	5
IPI00071180.1	ISOFORM 2 OF UBIQUILIN-1	561	59220.1	5.00002	5	9
IPI00074489.1	NDUFB10 PROTEIN	168	20143.1	7.56008	5	6
IPI00100154.1	TOLL-INTERACTING PROTEIN	274	30281.8	5.68004	5	11
IPI00100292.6	ISOFORM 1 OF PROBABLE AMINOPEPTIDASE NPEPL1	523	55861	6.41005	5	8
IPI00105620.2	RAS-RELATED GTP-BINDING PROTEIN A	313	36566.2	7.61008	5	11
IPI00147874.1	SIALIC ACID SYNTHASE	359	40307.6	6.28005	5	9
IPI00152380.3	MYOSIN-XV	3530	395176	9.28012	5	7
IPI00152462.1	ISOFORM 1 OF DYNEIN HEAVY CHAIN 3, AXONEMAL	4116	470774	6.04004	5	5
IPI00152692.2	D-TYROSYL-TRNA(TYR) DEACYLASE 1	209	23423.5	8.3501	5	8
IPI00156374.6	ISOFORM 1 OF IMPORTIN-4	1081	118715	4.88002	5	7
IPI00166749.3	MITOCHONDRIAL-PROCESSING PEPTIDASE SUBUNIT ALPHA, MITOCHONDRIAL PRECURSOR	525	58253	6.45005	5	13
IPI00170935.1	LEUCINE-RICH REPEAT-CONTAINING PROTEIN 47	583	63473.1	8.5401	5	9
IPI00171844.3	COP9 SIGNALOSOME COMPLEX SUBUNIT 4	406	46268.8	5.56003	5	7
IPI00183508.3	TWINFILIN 1	384	43917.9	8.6401	5	9
IPI00184119.6	ISOFORM 2 OF PUTATIVE TYROSINE-PROTEIN PHOSPHATASE AUXILIN	970	105675	7.12007	5	5
IPI00185919.3	ISOFORM 1 OF LA-RELATED PROTEIN 1	1096	123510	8.90011	5	10
IPI00215780.5	40S RIBOSOMAL PROTEIN S19	145	16060.5	10.3101	5	7
IPI00215884.4	ISOFORM ASF-1 OF SPLICING FACTOR, ARGININE/SERINE-RICH 1	248	27744.6	10.3601	5	10
IPI00215901.1	ISOFORM 1 OF ADENYLATE KINASE ISOENZYME 2, MITOCHONDRIAL	239	26477.7	7.66008	5	9
IPI00215928.4	CENTRIN-2	172	19738.4	4.91002	5	7
IPI00215979.3	BISPHOSPHOGLYCERATE MUTASE	259	30005.2	6.10004	5	5
IPI00216654.2	ISOFORM BETA OF NUCLEOLAR PHOSPHOPROTEIN P130	709	74746.7	9.46012	5	14
IPI00216730.3	HISTONE H2A TYPE 2-B	130	13995.3	10.8802	5	7
IPI00217053.6	ISOFORM 3 OF PROTEIN PPRC1	462	48906.8	5.16002	5	10
IPI00217296.2	ISOFORM 3 OF SERINE/THREONINE-PROTEIN PHOSPHATASE 2A REGULATORY SUBUNIT B'	294	33467.4	5.87004	5	5
IPI00217626.5	RNA-BINDING PROTEIN 12B	881	102705	7.08007	5	9
IPI00217871.4	DELTA-1-PYRROLINE-5-CARBOXYLATE DEHYDROGENASE, MITOCHONDRIAL PRECURSOR	563	61719.5	8.24009	5	6
IPI00218236.6	SERINE/THREONINE-PROTEIN PHOSPHATASE PP1-BETA CATALYTIC SUBUNIT	327	37186.8	5.84004	5	14
IPI00218271.4	ISOFORM 3 OF MAGUK P55 SUBFAMILY MEMBER 2	569	63320.1	5.75004	5	9
IPI00218288.6	SEC24 RELATED GENE FAMILY, MEMBER D	1033	113081	6.90006	5	6
IPI00218493.7	HYPOXANTHINE-GUANINE PHOSPHORIBOSYLTRANSFERASE	218	24579.4	6.21005	5	12
IPI00218732.3	SERUM PARAOXONASE/ARYLESTERASE 1	355	39749.4	5.08002	5	16
IPI00219077.4	ISOFORM 1 OF LEUKOTRIENE A-4 HYDROLASE	611	69285.4	5.79004	5	8
IPI00219301.7	MYRISTOYLATED ALANINE-RICH C-KINASE SUBSTRATE	332	31554.6	4.47001	5	8
IPI00219344.4	HIPPOCALCIN-LIKE PROTEIN 1	193	22313.2	5.20002	5	8
IPI00219385.3	NADH DEHYDROGENASE [UBIQUINONE] 1 BETA SUBCOMPLEX SUBUNIT 6	128	15489.2	9.62012	5	8
IPI00219682.6	ERYTHROCYTE BAND 7 INTEGRAL MEMBRANE PROTEIN	288	31730.8	7.70008	5	19
IPI00219849.1	ISOFORM 2 OF REGULATOR OF TELOMERE ELONGATION HELICASE 1	1219	133683	8.5901	5	10
IPI00219861.3	ISOFORM 1 OF LOW MOLECULAR WEIGHT PHOSPHOTYROSINE PROTEIN PHOSPHATASE	158	18042.5	6.29005	5	10
IPI00219953.5	CYTIDINE MONOPHOSPHATE (UMP-CMP) KINASE 1, CYTOSOLIC	228	25854.8	8.14009	5	6
IPI00221091.9	40S RIBOSOMAL PROTEIN S15A	130	14839.5	10.1401	5	14
IPI00221106.5	SPLICING FACTOR 3B SUBUNIT 2	895	100228	5.51003	5	8
IPI00221394.8	H/ACA RIBONUCLEOPROTEIN COMPLEX SUBUNIT 4	514	57674.2	9.45012	5	6
IPI00251507.2	ISOFORM IB OF SYNAPSIN-1	669	70032.8	9.87013	5	7
IPI00255052.5	NADH DEHYDROGENASE [UBIQUINONE] 1 BETA SUBCOMPLEX SUBUNIT 9	179	21830.9	8.5701	5	7
IPI00290544.2	GANGLIOSIDE-INDUCED DIFFERENTIATION-ASSOCIATED PROTEIN 1	358	41251.7	9.13011	5	17
IPI00291922.2	PROTEASOME SUBUNIT ALPHA TYPE-5	241	26411	4.73001	5	28
IPI00291930.5	ISOFORM 1 OF CLATHRIN INTERACTOR 1	625	68259.4	6.01004	5	8
IPI00292657.3	NADP-DEPENDENT LEUKOTRIENE B4 12-HYDROXYDEHYDROGENASE	329	35869.9	8.4401	5	9
IPI00293396.5	ADAPTOR-RELATED PROTEIN COMPLEX 1, GAMMA 1 SUBUNIT ISOFORM A	825	91722.8	6.35005	5	6
IPI00294004.1	VITAMIN K-DEPENDENT PROTEIN S PRECURSOR	676	75122.6	5.47003	5	5
IPI00295240.6	ISOFORM MITOCHONDRIAL OF CYSTEINE DESULFURASE, MITOCHONDRIAL PRECURSOR	457	50195.7	8.5401	5	10
IPI00295386.7	CARBONYL REDUCTASE [NADPH] 1	277	30374.9	8.5501	5	6
IPI00295621.4	HIG1 DOMAIN FAMILY MEMBER 1A	93	10142.9	9.79013	5	10
IPI00296099.6	THROMBOSPONDIN-1 PRECURSOR	1170	129383	4.71001	5	8
IPI00296337.2	ISOFORM 1 OF DNA-DEPENDENT PROTEIN KINASE CATALYTIC SUBUNIT	4128	469093	6.74006	5	8
IPI00297254.4	SIGNAL-INDUCED PROLIFERATION-ASSOCIATED 1-LIKE PROTEIN 3	1781	194608	8.5701	5	8
IPI00298267.4	CYCLOOXYGENASE 1B3	630	71716.8	6.81006	5	5
IPI00298860.5	GROWTH-INHIBITING PROTEIN 12	711	78384.3	8.5401	5	6
IPI00298961.3	EXPORTIN-1	1071	123386	5.70004	5	5
IPI00300631.3	SCAFFOLD ATTACHMENT FACTOR B1	915	102642	5.31003	5	8
IPI00300697.1	VACUOLAR PROTEIN SORTING-ASSOCIATED PROTEIN 11 HOMOLOG	941	107837	6.59006	5	6
IPI00301263.2	CAD PROTEIN	2225	242981	6.01004	5	5
IPI00303954.3	CYTOCHROME B5 OUTER MITOCHONDRIAL MEMBRANE PRECURSOR	150	16694.5	4.87002	5	10
IPI00305303.3	UFM1-SPECIFIC PEPTIDASE 2	469	53261.4	6.52005	5	5
IPI00305692.5	THIOREDOXIN-LIKE PROTEIN 1	289	32251.3	4.83002	5	7
IPI00305978.4	AFLATOXIN B1 ALDEHYDE REDUCTASE MEMBER 2	359	39589	6.70006	5	9
IPI00306311.8	PLECKSTRIN	350	40096.9	8.5001	5	6
IPI00306960.3	ASPARAGINYL-TRNA SYNTHETASE, CYTOPLASMIC	548	62943	5.90004	5	6
IPI00328609.3	KALLISTATIN PRECURSOR	427	48542	7.33007	5	6
IPI00328840.9	THO COMPLEX SUBUNIT 4	264	27557.7	11.0402	5	9
IPI00332082.1	ISOFORM B OF ATAXIN-7	945	101112	9.78013	5	8
IPI00337494.7	ISOFORM 1 OF CALCIUM-BINDING MITOCHONDRIAL CARRIER PROTEIN SCAMC-1	477	53354.5	6.00004	5	10
IPI00376119.1	ISOFORM 2 OF CAMP-DEPENDENT PROTEIN KINASE CATALYTIC SUBUNIT BETA	398	46235.9	8.7601	5	5
IPI00382412.3	BRANCHED-CHAIN-AMINO-ACID AMINOTRANSFERASE, CYTOSOLIC	386	42952.2	5.17002	5	8
IPI00384708.2	ISOFORM 1 OF DECAPRENYL-DIPHOSPHATE SYNTHASE SUBUNIT 2	399	44128.6	8.4301	5	6
IPI00386258.1	ISOFORM 1 OF MITOCHONDRIAL CARRIER HOMOLOG 1	389	41544.3	9.40012	5	26
IPI00396387.3	ISOFORM 1 OF GUANINE NUCLEOTIDE-BINDING PROTEIN-LIKE 1	607	68661	5.56003	5	7
IPI00409659.2	UBIQUILIN-2	624	65696.1	5.15002	5	7
IPI00412647.7	CDNA: FLJ21792 FIS, CLONE HEP00441	1148	128572	5.47003	5	8
IPI00414554.5	ACTIN-RELATED PROTEIN 2/3 COMPLEX SUBUNIT 5-LIKE PROTEIN	153	16941.2	6.15005	5	7
IPI00418169.3	ANNEXIN A2 ISOFORM 1	357	40411.2	8.5201	5	7
IPI00418234.4	ISOFORM A OF METHYL-CPG-BINDING PROTEIN 2	486	52440.7	9.95013	5	10
IPI00418813.2	CDNA FLJ46113 FIS, CLONE TESTI2036285, HIGHLY SIMILAR TO RATTUS NORVEGICUS UBIQUITIN C	224	25154.1	9.44012	5	20
IPI00440828.1	ISOFORM 2 OF FUMARYLACETOACETATE HYDROLASE DOMAIN-CONTAINING PROTEIN 1	226	24910	7.63008	5	6
IPI00446753.3	SCO-SPONDIN PRECURSOR	5147	547508	5.65003	5	6
IPI00448095.3	L-XYLULOSE REDUCTASE	244	25913.1	8.3201	5	25
IPI00465233.1	EUKARYOTIC TRANSLATION INITIATION FACTOR 3, SUBUNIT E INTERACTING PROTEIN	607	70901.8	6.20005	5	9
IPI00465256.4	GTP:AMP PHOSPHOTRANSFERASE MITOCHONDRIAL	227	25565.4	9.15011	5	12
IPI00465315.6	CYTOCHROME C	105	11748.7	9.58012	5	9
IPI00470649.3	ISOFORM 1 OF NICALIN PRECURSOR	563	62974.4	6.39005	5	5
IPI00470673.3	ISOFORM 1 OF MUCIN-17 PRECURSOR	4493	451725	4.03	5	6
IPI00473014.5	DESTRIN	165	18505.7	8.05009	5	5
IPI00553216.1	ISOFORM 2 OF MICROTUBULE-ASSOCIATED PROTEIN RP/EB FAMILY MEMBER 3	266	30380.3	5.14002	5	18
IPI00554786.5	ISOFORM 5 OF THIOREDOXIN REDUCTASE 1, CYTOPLASMIC	499	54706.8	6.07004	5	9
IPI00640981.3	ISOFORM 4 OF E3 UBIQUITIN-PROTEIN LIGASE UBR4	5176	573614	5.71004	5	10
IPI00642126.3	ISOFORM 1 OF PROTEIN ALO17	5076	575879	6.05004	5	6
IPI00643649.1	MAJOR HISTOCOMPATIBILITY COMPLEX, CLASS II, DP BETA 1	258	29357.5	7.00007	5	25
IPI00643720.3	2-OXOGLUTARATE DEHYDROGENASE E1 COMPONENT-LIKE, MITOCHONDRIAL PRECURSOR	1010	114481	6.18005	5	5
IPI00644702.2	ISOFORM 6 OF PROTEIN NDRG4	391	42885.9	5.44003	5	6
IPI00654777.2	EUKARYOTIC TRANSLATION INITIATION FACTOR 3 SUBUNIT 5	372	39146.7	5.24003	5	22
IPI00735319.1	SIMILAR TO TEMPLATE ACYIVATING FACTOR-I ALPHA	292	33645	4.21	5	9
IPI00743825.1	ISOFORM 1 OF COP9 SIGNALOSOME COMPLEX SUBUNIT 2	443	51596.8	5.35003	5	9
IPI00743859.1	ISOFORM 2 OF CATENIN ALPHA-2	906	100534	5.71004	5	5
IPI00744692.1	TRANSALDOLASE	337	37540.1	6.35005	5	6
IPI00745047.2	WUGSC:H_248O15.1 PROTEIN	2984	335043	5.65003	5	5
IPI00747849.2	ISOFORM 1 OF SODIUM/POTASSIUM-TRANSPORTING ATPASE SUBUNIT BETA-1	303	35061.3	8.7301	5	6
IPI00748360.2	UNCHARACTERIZED PROTEIN KIAA1797	1801	200071	6.16005	5	6
IPI00783271.1	LEUCINE-RICH PPR MOTIF-CONTAINING PROTEIN, MITOCHONDRIAL PRECURSOR	1394	157904	5.81004	5	5
IPI00784044.1	ISOFORM 1 OF METHYLCROTONOYL-COA CARBOXYLASE BETA CHAIN, MITOCHONDRIAL PRECURSOR	563	61333.3	7.57008	5	13
IPI00787815.2	SIMILAR TO HCG1745555	3184	353625	5.88004	5	7
IPI00788247.1	KINESIN-LIKE PROTEIN KIF26A	1882	194588	9.11011	5	5
IPI00789029.1	43 KDA PROTEIN	368	42761.7	4.44001	5	11
IPI00845457.1	PROTEIN FAM75A1	1347	148560	9.06011	5	12
IPI00868928.1	ISOFORM 1 OF KINESIN-LIKE PROTEIN KIF26B	2108	223881	8.7601	5	9
IPI00874156.1	ISOFORM 1 OF UBIQUITIN THIOESTERASE OTUB1	271	31284.1	4.84002	5	11
IPI00887247.1	SIMILAR TO HCG25110	697	77029.4	6.00004	5	6
IPI00003519.1	116 KDA U5 SMALL NUCLEAR RIBONUCLEOPROTEIN COMPONENT	972	109436	4.84002	6	6
IPI00003833.3	MITOCHONDRIAL CARRIER HOMOLOG 2	303	33330.9	8.25009	6	23
IPI00003856.1	VACUOLAR PROTON PUMP SUBUNIT E 1	226	26145.3	7.70008	6	17
IPI00005824.1	LIN-7 HOMOLOG A	233	25996.7	8.83011	6	9
IPI00005826.1	PROBABLE E3 UBIQUITIN-PROTEIN LIGASE HERC2	4834	527478	5.86004	6	7
IPI00005966.6	13KDA DIFFERENTIATION-ASSOCIATED PROTEIN VARIANT (FRAGMENT)	146	17214.5	9.62012	6	11
IPI00006510.1	TUBULIN BETA-1 CHAIN	451	50327	5.05002	6	12
IPI00006663.1	ALDEHYDE DEHYDROGENASE, MITOCHONDRIAL PRECURSOR	517	56381.4	6.62006	6	13
IPI00007244.1	ISOFORM H17 OF MYELOPEROXIDASE PRECURSOR	745	83868.6	9.19012	6	7
IPI00007327.5	ISOFORM 1 OF TAPASIN PRECURSOR	448	47625.8	6.67006	6	34
IPI00008215.1	NADP-DEPENDENT MALIC ENZYME	572	64149.7	5.78004	6	15
IPI00008418.6	DIABLO HOMOLOG, MITOCHONDRIAL PRECURSOR	315	35845.2	9.38012	6	21
IPI00008438.1	40S RIBOSOMAL PROTEIN S10	165	18897.8	10.1501	6	11
IPI00009010.3	TRM112-LIKE PROTEIN	125	14199.4	5.21002	6	8
IPI00009253.2	ALPHA-SOLUBLE NSF ATTACHMENT PROTEIN	295	33232.7	5.22002	6	12
IPI00010105.1	EUKARYOTIC TRANSLATION INITIATION FACTOR 6	245	26599.1	4.56001	6	9
IPI00010779.4	ISOFORM 1 OF TROPOMYOSIN ALPHA-4 CHAIN	248	28521.8	4.66001	6	10
IPI00011062.1	ISOFORM 1 OF CARBAMOYL-PHOSPHATE SYNTHASE [AMMONIA], MITOCHONDRIAL PRECURSOR	1500	164939	6.29005	6	9
IPI00011654.2	TUBULIN BETA CHAIN	444	49670.9	4.78001	6	65
IPI00012074.3	HETEROGENEOUS NUCLEAR RIBONUCLEOPROTEIN R	633	70943.1	8.22009	6	12
IPI00012835.1	C-TERMINAL-BINDING PROTEIN 1	440	47535.4	6.28005	6	6
IPI00012837.1	KINESIN-1 HEAVY CHAIN	963	109685	6.11005	6	8
IPI00013004.1	ISOFORM 1 OF PYRIDOXAL KINASE	312	35102.3	5.74004	6	18
IPI00013070.2	ISOFORM 1 OF HETEROGENEOUS NUCLEAR RIBONUCLEOPROTEIN U-LIKE PROTEIN 1	856	95738.8	6.49005	6	6
IPI00013678.2	METAXIN 1 ISOFORM 1	466	51476.9	9.80013	6	6
IPI00014808.1	PLATELET-ACTIVATING FACTOR ACETYLHYDROLASE IB SUBUNIT GAMMA	231	25734.2	6.33005	6	7
IPI00015842.1	RETICULOCALBIN-1 PRECURSOR	331	38890	4.86002	6	13
IPI00016568.1	ADENYLATE KINASE ISOENZYME 4, MITOCHONDRIAL	223	25268	8.4601	6	18
IPI00017596.3	MICROTUBULE-ASSOCIATED PROTEIN RP/EB FAMILY MEMBER 1	268	29999.1	5.02002	6	11
IPI00017617.1	PROBABLE ATP-DEPENDENT RNA HELICASE DDX5	614	69148.2	9.06011	6	10
IPI00018300.2	INTERFERON-INDUCED PROTEIN WITH TETRATRICOPEPTIDE REPEATS 1	478	55360.4	6.75006	6	8
IPI00018398.4	26S PROTEASE REGULATORY SUBUNIT 6A	439	49203.6	5.12002	6	7
IPI00019269.3	WD REPEAT-CONTAINING PROTEIN 61	305	33580.6	5.16002	6	21
IPI00019568.1	PROTHROMBIN PRECURSOR (FRAGMENT)	622	70037	5.63003	6	21
IPI00019888.1	SUCCINATE-SEMIALDEHYDE DEHYDROGENASE, MITOCHONDRIAL PRECURSOR	535	57214.8	8.6201	6	7
IPI00020956.1	HEPATOMA-DERIVED GROWTH FACTOR	240	26788.3	4.70001	6	9
IPI00021435.3	26S PROTEASE REGULATORY SUBUNIT 7	433	48633.9	5.71004	6	9
IPI00022429.3	ALPHA-1-ACID GLYCOPROTEIN 1 PRECURSOR	201	23511.6	4.93002	6	39
IPI00023217.1	ISOFORM 1 OF RYANODINE RECEPTOR 2	4967	564506	5.73004	6	7
IPI00023234.3	SUMO-ACTIVATING ENZYME SUBUNIT 2	640	71223.7	5.14002	6	9
IPI00023542.6	TRANSMEMBRANE EMP24 PROTEIN TRANSPORT DOMAIN CONTAINING 9	235	27277.4	7.81008	6	8
IPI00000874.1	PEROXIREDOXIN-1	199	22110.4	8.27009	6	8
IPI00024623.3	SHORT/BRANCHED CHAIN SPECIFIC ACYL-COA DEHYDROGENASE, MITOCHONDRIAL PRECURSOR	432	47485.5	6.52005	6	14
IPI00024915.2	ISOFORM MITOCHONDRIAL OF PEROXIREDOXIN-5, MITOCHONDRIAL PRECURSOR	214	22026.4	8.85011	6	20
IPI00025084.3	CALPAIN SMALL SUBUNIT 1	268	28315.7	5.04002	6	16
IPI00026516.1	SUCCINYL-COA:3-KETOACID-COENZYME A TRANSFERASE 1, MITOCHONDRIAL PRECURSOR	520	56157.7	7.13007	6	8
IPI00026546.1	PLATELET-ACTIVATING FACTOR ACETYLHYDROLASE IB SUBUNIT BETA	229	25569.3	5.56003	6	8
IPI00027444.1	LEUKOCYTE ELASTASE INHIBITOR	379	42741.8	5.90004	6	13
IPI00027776.6	FERROCHELATASE, MITOCHONDRIAL PRECURSOR	423	47862.2	8.96011	6	8
IPI00028120.4	ISOFORM LONG OF ERYTHROCYTE MEMBRANE PROTEIN BAND 4.2	721	79891.4	8.24009	6	13
IPI00028883.1	NADH DEHYDROGENASE [UBIQUINONE] 1 BETA SUBCOMPLEX SUBUNIT 8, MITOCHONDRIAL PRECURSOR	186	21765.7	6.29005	6	12
IPI00029469.1	BETA-CENTRACTIN	376	42293.4	5.98004	6	8
IPI00029739.5	ISOFORM 1 OF COMPLEMENT FACTOR H PRECURSOR	1231	139096	6.21005	6	8
IPI00030578.2	PROBABLE OXIDOREDUCTASE KIAA1576	419	45899.5	4.98002	6	9
IPI00031370.3	TUBULIN BETA-2B CHAIN	445	49953.1	4.78001	6	29
IPI00031556.7	SPLICING FACTOR U2AF 65 KDA SUBUNIT	475	53501.1	9.18012	6	8
IPI00031650.3	ISOFORM 1 OF PROTEIN SYNDESMOS	211	23338.3	9.07011	6	7
IPI00032179.2	ANTITHROMBIN III VARIANT	465	52691.6	6.11005	6	10
IPI00032293.1	CYSTATIN-C PRECURSOR	146	15799.2	9.00011	6	11
IPI00033025.8	ISOFORM 1 OF SEPTIN-7	438	50809.1	8.6501	6	9
IPI00042580.4	ISOFORM 1 OF APOLIPOPROTEIN O PRECURSOR	198	22284.7	9.17011	6	26
IPI00064200.5	MASTERMIND-LIKE 2	1156	125196	9.45012	6	7
IPI00103525.1	ISOFORM 1 OF PARASPECKLE COMPONENT 1	523	58743.6	6.25005	6	6
IPI00105598.3	PROTEASOME 26S NON-ATPASE SUBUNIT 11 VARIANT (FRAGMENT)	423	47534.9	6.08004	6	7
IPI00154755.2	DOWN SYNDROME CELL ADHESION MOLECULE LIKE 1	2113	230632	8.5801	6	6
IPI00159899.9	SIMILAR TO ANKYRIN REPEAT AND FYVE DOMAIN-CONTAINING PROTEIN 1	1211	132821	6.03004	6	8
IPI00165261.6	SEC1 FAMILY DOMAIN-CONTAINING PROTEIN 1	642	72380	5.89004	6	8
IPI00165934.5	ISOFORM 1 OF G-PROTEIN COUPLED RECEPTOR 98 PRECURSOR	6307	692686	4.52001	6	6
IPI00166612.9	CARDIOMYOPATHY-ASSOCIATED PROTEIN 5	4069	449215	4.73001	6	6
IPI00166874.3	DDX39 PROTEIN	322	36577.1	5.80004	6	8
IPI00170796.1	ISOFORM 1 OF VACUOLAR PROTEIN SORTING-ASSOCIATED PROTEIN 29	182	20505.7	6.28005	6	10
IPI00171199.5	ISOFORM 2 OF PROTEASOME SUBUNIT ALPHA TYPE-3	248	27647.3	5.18002	6	12
IPI00171407.4	ISOFORM 1 OF SYNTAXIN-BINDING PROTEIN 5	1151	127572	6.96006	6	6
IPI00171573.2	ISOFORM 1 OF COILED-COIL DOMAIN-CONTAINING PROTEIN 109A	351	39866.9	8.83011	6	10
IPI00179026.2	MALIGNANT T CELL AMPLIFIED SEQUENCE 1	181	20555.3	8.97011	6	7
IPI00179057.6	ISOFORM 1 OF CULLIN-4B	895	102299	8.05009	6	6
IPI00184180.3	ISOFORM 1 OF PRENYLCYSTEINE OXIDASE-LIKE PRECURSOR	494	54672.6	6.81006	6	9
IPI00215911.3	DNA-(APURINIC OR APYRIMIDINIC SITE) LYASE	318	35554.5	8.3201	6	11
IPI00216134.3	TROPOMYOSIN 1 ALPHA CHAIN ISOFORM 7	248	28747.1	4.77001	6	12
IPI00216457.7	HISTONE H2A TYPE 2-A	130	14095.5	10.9002	6	20
IPI00217467.3	HISTONE H1.4	219	21865.3	11.0202	6	7
IPI00217975.4	LAMIN-B1	586	66408.4	5.10002	6	9
IPI00218728.4	ISOFORM 1 OF PLATELET-ACTIVATING FACTOR ACETYLHYDROLASE IB SUBUNIT ALPHA	410	46638	6.96006	6	12
IPI00221093.7	40S RIBOSOMAL PROTEIN S17	135	15550.1	9.84013	6	9
IPI00247295.3	ISOFORM 4 OF NESPRIN-1	8749	1.00522e+06	5.36003	6	6
IPI00288958.7	ISOFORM 2 OF UPF0493 PROTEIN KIAA1632	2481	281288	5.94004	6	6
IPI00289499.3	BIFUNCTIONAL PURINE BIOSYNTHESIS PROTEIN PURH	592	64616	6.26005	6	7
IPI00291005.8	MALATE DEHYDROGENASE, CYTOPLASMIC	334	36426.1	6.91006	6	19
IPI00291262.3	CLUSTERIN PRECURSOR	449	52494.6	5.89004	6	20
IPI00292290.1	ISOFORM LONG OF DEMATIN	405	45514.4	8.94011	6	9
IPI00293350.3	TRANSLIN-ASSOCIATED PROTEIN X	290	33112.5	6.10004	6	15
IPI00293975.4	GLUTATHIONE PEROXIDASE 1 ISOFORM 1	203	22041.3	6.14005	6	8
IPI00294619.1	PROTEIN TFG	400	43433.9	4.94002	6	17
IPI00294739.1	SAM DOMAIN AND HD DOMAIN-CONTAINING PROTEIN 1	626	72200.6	6.69006	6	8
IPI00296526.5	N-ACETYL-D-GLUCOSAMINE KINASE	344	37375.7	5.81004	6	7
IPI00298547.3	PROTEIN DJ-1	189	19891	6.32005	6	17
IPI00299155.5	PROTEASOME SUBUNIT ALPHA TYPE-4	261	29483.8	7.58008	6	18
IPI00299387.3	UNCHARACTERIZED PROTEIN C3ORF1	285	32177.8	8.6401	6	7
IPI00299465.8	LEUCINE ZIPPER TRANSCRIPTION FACTOR-LIKE PROTEIN 1	299	34592.2	5.29003	6	6
IPI00302927.6	T-COMPLEX PROTEIN 1 SUBUNIT DELTA	539	57924.3	7.96009	6	9
IPI00304273.2	APOLIPOPROTEIN A-IV PRECURSOR	396	45399.1	5.28003	6	6
IPI00328089.4	ISOFORM 2 OF TRANSCRIPTION FACTOR HIVEP3	2405	259333	7.84009	6	6
IPI00328680.2	MULTIPLE COAGULATION FACTOR DEFICIENCY PROTEIN 2 PRECURSOR	146	16390.3	4.50001	6	10
IPI00329331.6	ISOFORM 1 OF UTP--GLUCOSE-1-PHOSPHATE URIDYLYLTRANSFERASE	508	56940.3	8.15009	6	7
IPI00329389.8	60S RIBOSOMAL PROTEIN L6	288	32727.9	10.5801	6	6
IPI00329692.3	ISOFORM LONG OF GLYCYLPEPTIDE N-TETRADECANOYLTRANSFERASE 1	496	56806.3	7.65008	6	10
IPI00332936.1	ISOFORM 2 OF ZINC FINGER CCCH-TYPE ANTIVIRAL PROTEIN 1	699	77902.6	8.7401	6	8
IPI00333068.4	ACTIN-RELATED PROTEIN 2/3 COMPLEX SUBUNIT 1A	370	41569.3	8.4501	6	7
IPI00335168.9	ISOFORM NON-MUSCLE OF MYOSIN LIGHT POLYPEPTIDE 6	151	16930	4.55001	6	27
IPI00337335.6	ISOFORM 1 OF MYOSIN-14	2003	228693	5.52003	6	6
IPI00375631.6	INTERFERON-INDUCED 17 KDA PROTEIN PRECURSOR	165	17887.5	6.83006	6	22
IPI00376005.2	ISOFORM 2 OF EUKARYOTIC TRANSLATION INITIATION FACTOR 5A-1	184	20170.2	6.52005	6	20
IPI00377041.1	CUB AND SUSHI MULTIPLE DOMAINS 3 ISOFORM 1	3707	406001	5.62003	6	6
IPI00385751.5	51 KDA PROTEIN	445	51269.3	6.36005	6	8
IPI00386271.3	CALCIUM-BINDING MITOCHONDRIAL CARRIER PROTEIN ARALAR1	678	74755.9	8.5701	6	9
IPI00395649.2	ISOFORM 1 OF UNCHARACTERIZED PROTEIN KIAA1409	2635	295311	5.89004	6	6
IPI00396370.5	ISOFORM 1 OF EUKARYOTIC TRANSLATION INITIATION FACTOR 3 SUBUNIT B	814	92491.7	4.89002	6	7
IPI00397526.2	ISOFORM 1 OF MYOSIN-10	1976	228937	5.43003	6	6
IPI00412408.1	BREAST CANCER TYPE 2 SUSCEPTIBILITY PROTEIN	3418	384227	6.29005	6	6
IPI00412545.4	PUTATIVE UNCHARACTERIZED PROTEIN DKFZP781K1356	116	13562.7	5.46003	6	15
IPI00413140.4	ISOFORM 1 OF DYNAMIN-1	864	97408.4	6.72006	6	7
IPI00413895.2	GOLGIN SUBFAMILY A MEMBER 2	1002	113086	4.99002	6	6
IPI00419266.1	NADH DEHYDROGENASE (UBIQUINONE) 1 ALPHA SUBCOMPLEX, 6, 14KDA	154	17870.8	10.1401	6	13
IPI00419721.1	EPM2A-INTERACTING PROTEIN 1	607	70369.7	5.77004	6	11
IPI00420108.4	DIHYDROLIPOYLLYSINE-RESIDUE SUCCINYLTRANSFERASE COMPONENT OF 2- OXOGLUTARATE DEHYDROGENASE COMPLEX, MITOCHONDRIAL PRECURSOR	453	48640.2	9.00011	6	7
IPI00423460.3	PUTATIVE UNCHARACTERIZED PROTEIN DKFZP686G21220 (FRAGMENT)	506	54388.7	6.14005	6	15
IPI00442073.5	CYSTEINE AND GLYCINE-RICH PROTEIN 1	193	20567.4	8.90011	6	10
IPI00443909.1	ISOFORM 1 OF PROTEIN CANOPY HOMOLOG 2 PRECURSOR	182	20652.2	4.80002	6	11
IPI00465248.5	ISOFORM ALPHA-ENOLASE OF ALPHA-ENOLASE	434	47169	7.01007	6	11
IPI00478127.3	TRANSCRIPTION ELONGATION FACTOR A PROTEIN-LIKE 3	200	22502.3	4.84002	6	16
IPI00479786.4	ISOFORM 1 OF FAR UPSTREAM ELEMENT-BINDING PROTEIN 2	710	73146.5	6.84006	6	6
IPI00514127.1	HEPATOMA-DERIVED GROWTH FACTOR ISOFORM B	256	28264	4.76001	6	9
IPI00550021.4	60S RIBOSOMAL PROTEIN L3	403	46108.9	10.1901	6	9
IPI00554788.5	KERATIN, TYPE I CYTOSKELETAL 18	430	48057.9	5.33003	6	12
IPI00554811.2	ACTIN-RELATED PROTEIN 2/3 COMPLEX SUBUNIT 4	168	19667	8.5301	6	18
IPI00641737.1	HAPTOGLOBIN PRECURSOR	420	46723.1	6.28005	6	12
IPI00641950.3	LUNG CANCER ONCOGENE 7	347	37889	8.5201	6	9
IPI00644127.1	ISOLEUCYL-TRNA SYNTHETASE, CYTOPLASMIC	1266	144958	5.86004	6	7
IPI00658109.1	CREATINE KINASE, UBIQUITOUS MITOCHONDRIAL PRECURSOR	417	47036.8	8.5901	6	17
IPI00759479.2	ISOFORM 1 OF IQ MOTIF AND SEC7 DOMAIN-CONTAINING PROTEIN 2	1478	161735	8.7701	6	6
IPI00784119.1	VACUOLAR ATP SYNTHASE SUBUNIT S1 PRECURSOR	470	52025.8	5.73004	6	7
IPI00784807.1	PUTATIVE UNCHARACTERIZED PROTEIN	465	51325.3	6.56006	6	50
IPI00829626.1	IGL@ PROTEIN	233	24960.8	5.21002	6	32
IPI00843910.2	TISSUE ALPHA-L-FUCOSIDASE PRECURSOR	466	53688.9	6.36005	6	8
IPI00852735.1	ISOFORM 1 OF PROTOCADHERIN FAT 4 PRECURSOR	4981	542693	4.77001	6	7
IPI00873869.1	44 KDA PROTEIN	401	44147.4	5.96004	6	10
IPI00886990.1	MUCIN-5B PRECURSOR	5703	590503	6.23005	6	6
IPI00003217.3	PROTEASOME SUBUNIT BETA TYPE-7 PRECURSOR	277	29965.4	7.57008	7	7
IPI00003406.3	ISOFORM 1 OF DREBRIN	649	71425.4	4.40001	7	8
IPI00003918.6	60S RIBOSOMAL PROTEIN L4	427	47697.4	11.0602	7	14
IPI00003985.1	MITOCHONDRIAL CHAPERONE BCS1	419	47534.3	8.6201	7	8
IPI00004358.4	GLYCOGEN PHOSPHORYLASE, BRAIN FORM	843	96696	6.40005	7	13
IPI00005809.7	SERUM DEPRIVATION-RESPONSE PROTEIN	425	47173.2	5.13002	7	12
IPI00006196.3	ISOFORM 2 OF NUCLEAR MITOTIC APPARATUS PROTEIN 1	2101	236513	5.64003	7	7
IPI00007334.1	ISOFORM 1 OF APOPTOTIC CHROMATIN CONDENSATION INDUCER IN THE NUCLEUS	1341	151887	6.07004	7	9
IPI00007611.1	ATP SYNTHASE SUBUNIT O, MITOCHONDRIAL PRECURSOR	213	23277.3	9.96013	7	26
IPI00008380.1	SERINE/THREONINE-PROTEIN PHOSPHATASE 2A CATALYTIC SUBUNIT ALPHA ISOFORM	309	35594.2	5.30003	7	12
IPI00008455.1	ISOFORM 2 OF MYOSIN-VI	1262	146048	8.7501	7	7
IPI00009104.7	RUVB-LIKE 2	463	51156.6	5.48003	7	10
IPI00009328.4	EUKARYOTIC INITIATION FACTOR 4A-III	411	46871.1	6.29005	7	7
IPI00009904.1	PROTEIN DISULFIDE-ISOMERASE A4 PRECURSOR	645	72932.6	4.95002	7	11
IPI00010845.3	NADH DEHYDROGENASE [UBIQUINONE] IRON-SULFUR PROTEIN 8, MITOCHONDRIAL PRECURSOR	210	23705.1	5.99004	7	30
IPI00010865.1	CASEIN KINASE II SUBUNIT BETA	215	24942.4	5.32003	7	17
IPI00011217.3	NADH DEHYDROGENASE [UBIQUINONE] IRON-SULFUR PROTEIN 4, MITOCHONDRIAL PRECURSOR	175	20108	10.3001	7	9
IPI00012535.1	DNAJ HOMOLOG SUBFAMILY A MEMBER 1	397	44868.2	6.65006	7	21
IPI00014151.3	26S PROTEASOME NON-ATPASE REGULATORY SUBUNIT 6	389	45531.4	5.45003	7	13
IPI00014230.1	COMPLEMENT COMPONENT 1 Q SUBCOMPONENT-BINDING PROTEIN, MITOCHONDRIAL PRECURSOR	282	31362.2	4.74001	7	16
IPI00016150.1	NEUROSERPIN PRECURSOR	410	46427	4.83002	7	13
IPI00016862.1	ISOFORM MITOCHONDRIAL OF GLUTATHIONE REDUCTASE, MITOCHONDRIAL PRECURSOR	522	56257.1	8.7401	7	8
IPI00018146.1	14-3-3 PROTEIN THETA	245	27764.2	4.68001	7	24
IPI00019580.1	PLASMINOGEN PRECURSOR	810	90569.1	7.03007	7	11
IPI00021327.3	ISOFORM 1 OF GROWTH FACTOR RECEPTOR-BOUND PROTEIN 2	217	25206.4	5.88004	7	12
IPI00022348.1	ISOFORM PML-1 OF PROBABLE TRANSCRIPTION FACTOR PML	882	97516.5	5.88004	7	8
IPI00022391.1	SERUM AMYLOID P-COMPONENT PRECURSOR	223	25387.1	6.09004	7	11
IPI00023647.4	ISOFORM 1 OF UBIQUITIN-LIKE MODIFIER-ACTIVATING ENZYME 6	1052	117970	5.76004	7	7
IPI00024145.1	VOLTAGE-DEPENDENT ANION-SELECTIVE CHANNEL PROTEIN 2	347	38092.8	6.32005	7	24
IPI00000494.6	60S RIBOSOMAL PROTEIN L5	297	34362.6	9.72013	7	17
IPI00000846.1	ISOFORM 1 OF CHROMODOMAIN-HELICASE-DNA-BINDING PROTEIN 4	1912	217989	5.61003	7	7
IPI00001539.8	3-KETOACYL-COA THIOLASE, MITOCHONDRIAL	397	41924.2	8.3201	7	14
IPI00002412.1	PALMITOYL-PROTEIN THIOESTERASE 1 PRECURSOR	306	34193.5	6.07004	7	19
IPI00002535.2	FK506-BINDING PROTEIN 2 PRECURSOR	142	15649.3	9.24012	7	14
IPI00024466.2	UDP-GLUCOSE CERAMIDE GLUCOSYLTRANSFERASE-LIKE 1 ISOFORM 1	1555	177189	5.42003	7	9
IPI00024911.1	ENDOPLASMIC RETICULUM PROTEIN ERP29 PRECURSOR	261	28993.4	6.77006	7	18
IPI00024919.3	THIOREDOXIN-DEPENDENT PEROXIDE REDUCTASE, MITOCHONDRIAL PRECURSOR	256	27692.7	7.67008	7	23
IPI00024990.6	METHYLMALONATE-SEMIALDEHYDE DEHYDROGENASE [ACYLATING], MITOCHONDRIAL PRECURSOR	535	57839.8	8.7201	7	14
IPI00025057.1	ISOFORM 2 OF DOUBLE-STRANDED RNA-SPECIFIC ADENOSINE DEAMINASE	1200	133203	8.7101	7	14
IPI00025100.1	2-OXOISOVALERATE DEHYDROGENASE SUBUNIT ALPHA, MITOCHONDRIAL PRECURSOR	445	50471	8.4101	7	11
IPI00025277.5	PROGRAMMED CELL DEATH PROTEIN 6	191	21868.5	5.15002	7	17
IPI00025512.2	HEAT SHOCK PROTEIN BETA-1	205	22782.5	5.97004	7	9
IPI00026089.3	SPLICING FACTOR 3B SUBUNIT 1	1304	145815	6.57005	7	8
IPI00027233.3	SCO1 PROTEIN HOMOLOG, MITOCHONDRIAL PRECURSOR	301	33814	9.00011	7	11
IPI00027350.3	PEROXIREDOXIN-2	198	21891.9	5.66003	7	57
IPI00028122.1	ISOFORM 1 OF PC4 AND SFRS1-INTERACTING PROTEIN	530	60103.3	9.14011	7	15
IPI00029264.3	CYTOCHROME C1, HEME PROTEIN, MITOCHONDRIAL PRECURSOR	325	35389.9	9.15011	7	23
IPI00033022.2	ISOFORM 1 OF DYNAMIN-2	870	98064.3	7.03007	7	10
IPI00150057.6	ISOFORM 2 OF SWI/SNF-RELATED MATRIX-ASSOCIATED ACTIN-DEPENDENT REGULATOR OF CHROMATIN SUBFAMILY C MEMBER 2	1130	124841	5.40003	7	8
IPI00152653.3	DYNEIN HEAVY CHAIN 5, AXONEMAL	4624	529026	5.79004	7	15
IPI00160552.3	ISOFORM 1 OF TENASCIN-R PRECURSOR	1358	149547	4.71001	7	10
IPI00165931.7	ISOFORM 1 OF PLEXIN-A4 PRECURSOR	1894	212454	6.42005	7	7
IPI00176593.4	UNCHARACTERIZED PROTEIN ENSP00000380341	395	44817.9	5.98004	7	17
IPI00177856.9	ISOFORM 2 OF TRNA	320	34710.4	7.21007	7	9
IPI00185146.5	IMPORTIN-9	1041	115963	4.71001	7	7
IPI00216171.3	GAMMA-ENOLASE	434	47268.6	4.90002	7	17
IPI00216318.5	ISOFORM LONG OF 14-3-3 PROTEIN BETA/ALPHA	246	28082.4	4.76001	7	37
IPI00217030.10	40S RIBOSOMAL PROTEIN S4, X ISOFORM	263	29597.7	10.1601	7	20
IPI00219038.9	HISTONE H3.3	136	15327.9	11.2602	7	28
IPI00290945.2	PARAOXONASE 2 ISOFORM 1	354	39380.9	5.33003	7	17
IPI00294911.1	SUCCINATE DEHYDROGENASE [UBIQUINONE] IRON-SULFUR SUBUNIT, MITOCHONDRIAL PRECURSOR	280	31629.7	9.02011	7	15
IPI00295992.4	ISOFORM 2 OF ATPASE FAMILY AAA DOMAIN-CONTAINING PROTEIN 3A	586	66218.3	9.26012	7	27
IPI00296053.3	ISOFORM MITOCHONDRIAL OF FUMARATE HYDRATASE, MITOCHONDRIAL PRECURSOR	510	54637.1	8.84011	7	10
IPI00296191.1	ISOFORM 1 OF VACUOLAR PROTON PUMP SUBUNIT H	483	55883.2	6.06004	7	11
IPI00296922.4	LAMININ SUBUNIT BETA-2 PRECURSOR	1798	195980	6.07004	7	7
IPI00298520.3	PUTATIVE UNCHARACTERIZED PROTEIN DKFZP686M09245	552	61598.3	5.63003	7	11
IPI00298971.1	VITRONECTIN PRECURSOR	478	54305.6	5.55003	7	21
IPI00299608.3	ISOFORM 1 OF 26S PROTEASOME NON-ATPASE REGULATORY SUBUNIT 1	953	105836	5.24003	7	10
IPI00300074.3	PHENYLALANYL-TRNA SYNTHETASE BETA CHAIN	589	66129.8	6.39005	7	10
IPI00301503.8	ISOFORM 1 OF SPLICING FACTOR, ARGININE/SERINE-RICH 10	288	33665.7	11.2402	7	24
IPI00304417.7	ISOCITRATE DEHYDROGENASE 3, BETA SUBUNIT ISOFORM A PRECURSOR	393	42881.5	8.6301	7	14
IPI00375704.1	29 KDA PROTEIN	266	28809.6	6.09004	7	13
IPI00419237.3	ISOFORM 1 OF CYTOSOL AMINOPEPTIDASE	519	56166.4	8.02009	7	9
IPI00440703.1	GSTK1 PROTEIN	282	31565.9	8.84011	7	15
IPI00445401.2	ISOFORM 2 OF E3 UBIQUITIN-PROTEIN LIGASE HUWE1	4358	480203	5.11002	7	7
IPI00465132.4	COATOMER SUBUNIT EPSILON	308	34482	4.97002	7	10
IPI00477686.2	GENERAL TRANSCRIPTION FACTOR IIF SUBUNIT 2	249	28380.3	9.24012	7	8
IPI00604707.4	DIHYDROLIPOAMIDE S-ACETYLTRANSFERASE (E2 COMPONENT OF PYRUVATE DEHYDROGENASE COMPLEX) VARIANT	647	68996.8	7.95009	7	11
IPI00642971.3	EUKARYOTIC TRANSLATION ELONGATION FACTOR 1 DELTA ISOFORM 1	647	71407.9	6.01004	7	13
IPI00643041.3	GTP-BINDING NUCLEAR PROTEIN RAN	216	24423.1	7.00007	7	22
IPI00643286.3	ISOFORM 2 OF UPF0105 PROTEIN C14ORF124	293	31076.7	9.09011	7	15
IPI00647650.3	EUKARYOTIC TRANSLATION INITIATION FACTOR 3 SUBUNIT 3	366	41581.3	6.84006	7	10
IPI00742682.2	NUCLEAR PORE COMPLEX-ASSOCIATED PROTEIN TPR	2363	267290	4.97002	7	8
IPI00743931.2	ISOFORM 1 OF GOLGI REASSEMBLY-STACKING PROTEIN 2	452	47145.4	4.72001	7	14
IPI00746165.2	ISOFORM 1 OF WD REPEAT-CONTAINING PROTEIN 1	606	66193.6	6.17005	7	14
IPI00853400.1	ISOFORM 1 OF FK506-BINDING PROTEIN 15	1219	133630	5.10002	7	8
IPI00006721.3	ISOFORM 1 OF DYNAMIN-LIKE 120 KDA PROTEIN, MITOCHONDRIAL PRECURSOR	960	111658	7.87009	8	11
IPI00007047.1	PROTEIN S100-A8	93	10834.5	6.51005	8	17
IPI00009480.1	COP9 SIGNALOSOME COMPLEX SUBUNIT 8	209	23225.6	5.25002	8	14
IPI00010706.1	GLUTATHIONE SYNTHETASE	474	52384.9	5.66003	8	15
IPI00011285.1	CALPAIN-1 CATALYTIC SUBUNIT	714	81890.1	5.49003	8	12
IPI00011592.3	CYTOPLASMIC DYNEIN 1 LIGHT INTERMEDIATE CHAIN 2	492	54099.3	5.97004	8	17
IPI00012382.3	U1 SMALL NUCLEAR RIBONUCLEOPROTEIN A	282	31279.6	9.83013	8	12
IPI00012442.1	RAS GTPASE-ACTIVATING PROTEIN-BINDING PROTEIN 1	466	52164.3	5.36003	8	12
IPI00014439.4	DIHYDROPTERIDINE REDUCTASE	244	25789.5	6.90006	8	16
IPI00016621.7	ADAPTOR-RELATED PROTEIN COMPLEX 2, ALPHA 2 SUBUNIT VARIANT (FRAGMENT)	940	104090	6.42005	8	8
IPI00017375.2	PROTEIN TRANSPORT PROTEIN SEC23A	765	86160.8	6.63006	8	11
IPI00017672.4	CDNA FLJ25678 FIS, CLONE TST04067, HIGHLY SIMILAR TO PURINE NUCLEOSIDE PHOSPHORYLASE	293	32551.4	6.71006	8	16
IPI00018206.3	ASPARTATE AMINOTRANSFERASE, MITOCHONDRIAL PRECURSOR	430	47475.6	9.13011	8	43
IPI00019904.2	ISOFORM 1 OF BETA-ADDUCIN	726	80854.2	5.66003	8	12
IPI00019912.3	PEROXISOMAL MULTIFUNCTIONAL ENZYME TYPE 2	736	79686.4	8.95011	8	13
IPI00019927.2	26S PROTEASOME NON-ATPASE REGULATORY SUBUNIT 7	324	37025.4	6.28005	8	36
IPI00021793.1	CYTOCHROME C OXIDASE POLYPEPTIDE VIA-LIVER, MITOCHONDRIAL PRECURSOR	109	12154.8	9.29012	8	16
IPI00022432.1	TRANSTHYRETIN PRECURSOR	147	15887	5.52003	8	48
IPI00023161.1	39S RIBOSOMAL PROTEIN L46, MITOCHONDRIAL PRECURSOR	279	31705.1	6.55006	8	14
IPI00024157.1	FK506-BINDING PROTEIN 3	224	25176.8	9.28012	8	13
IPI00025874.2	DOLICHYL-DIPHOSPHOOLIGOSACCHARIDE--PROTEIN GLYCOSYLTRANSFERASE 67 KDA SUBUNIT PRECURSOR	646	72778.3	5.87004	8	20
IPI00026964.2	CYTOCHROME B-C1 COMPLEX SUBUNIT RIESKE, MITOCHONDRIAL PRECURSOR	274	29668	8.5501	8	38
IPI00027933.3	PROTEASOME SUBUNIT BETA TYPE-10 PRECURSOR	273	28936.3	7.69008	8	12
IPI00028055.4	TRANSMEMBRANE EMP24 DOMAIN-CONTAINING PROTEIN 10 PRECURSOR	219	24976	6.97006	8	27
IPI00028561.1	KINESIN HEAVY CHAIN ISOFORM 5C	957	109495	5.86004	8	8
IPI00029561.1	NADH DEHYDROGENASE [UBIQUINONE] 1 ALPHA SUBCOMPLEX SUBUNIT 10, MITOCHONDRIAL PRECURSOR	355	40750.6	8.6701	8	19
IPI00029764.1	SPLICING FACTOR 3A SUBUNIT 3	501	58849	5.26003	8	10
IPI00030876.7	DIAPHANOUS 1 ISOFORM 2	1264	140512	5.35003	8	12
IPI00031109.4	MIMITIN, MITOCHONDRIAL PRECURSOR	169	19856.3	8.94011	8	13
IPI00032304.1	PLASTIN-1	629	70352.7	5.33003	8	9
IPI00045512.3	HEMICENTIN 1	5636	613744	6.04004	8	8
IPI00069058.1	VGF NERVE GROWTH FACTOR INDUCIBLE PRECURSOR	615	67258	4.75001	8	12
IPI00095891.2	ISOFORM XLAS-1 OF GUANINE NUCLEOTIDE-BINDING PROTEIN G(S) SUBUNIT ALPHA ISOFORMS XLAS	1037	111024	4.91002	8	20
IPI00103994.4	LEUCYL-TRNA SYNTHETASE, CYTOPLASMIC	1176	134466	6.95006	8	10
IPI00167941.1	MIDASIN	5596	632827	5.46003	8	8
IPI00215637.5	ATP-DEPENDENT RNA HELICASE DDX3X	662	73243.6	6.73006	8	14
IPI00219005.3	FK506-BINDING PROTEIN 4	459	51804.6	5.34003	8	12
IPI00219034.3	NADH DEHYDROGENASE [UBIQUINONE] 1 ALPHA SUBCOMPLEX SUBUNIT 8	172	20105	7.57008	8	24
IPI00219757.13	GLUTATHIONE S-TRANSFERASE P	210	23355.8	5.43003	8	17
IPI00220007.6	APOLIPOPROTEIN L2 VARIANT	451	49766.1	8.5001	8	13
IPI00220327.3	KERATIN, TYPE II CYTOSKELETAL 1	644	66017.7	8.16009	8	15
IPI00246058.9	PDCD6IP PROTEIN	873	96818.2	6.12005	8	11
IPI00249304.2	ISOFORM 1 OF PEROXISOMAL PROLIFERATOR-ACTIVATED RECEPTOR A-INTERACTING COMPLEX 285 KDA PROTEIN	2649	294533	7.35007	8	11
IPI00290566.1	T-COMPLEX PROTEIN 1 SUBUNIT ALPHA	556	60343.7	5.80004	8	20
IPI00290770.3	CHAPERONIN CONTAINING TCP1, SUBUNIT 3 ISOFORM B	544	60462.9	6.10004	8	19
IPI00291136.4	COLLAGEN ALPHA-1(VI) CHAIN PRECURSOR	1028	108529	5.25002	8	28
IPI00291467.7	ADP/ATP TRANSLOCASE 3	298	32866.3	9.76013	8	27
IPI00294627.3	ISOFORM 2 OF SPLICING FACTOR 1	638	68632.9	9.24012	8	12
IPI00295400.1	TRYPTOPHANYL-TRNA SYNTHETASE, CYTOPLASMIC	471	53165.5	5.82004	8	9
IPI00295741.4	CATHEPSIN B PRECURSOR	339	37821.6	5.87004	8	18
IPI00296259.4	TRANSMEMBRANE EMP24 DOMAIN-CONTAINING PROTEIN 4 PRECURSOR	227	25942.8	8.4101	8	11
IPI00301936.3	ELAV-LIKE PROTEIN 1	326	36091.9	9.23012	8	16
IPI00302712.4	ISOFORM 2B OF CYTOPLASMIC DYNEIN 1 INTERMEDIATE CHAIN 2	632	70644.7	5.10002	8	12
IPI00304082.8	ISOCHORISMATASE DOMAIN-CONTAINING PROTEIN 1	298	32236.7	6.96006	8	15
IPI00306301.2	MITOCHONDRIAL PDHA1	428	47579.6	8.82011	8	13
IPI00334190.4	STOMATIN-LIKE PROTEIN 2	356	38534.1	6.87006	8	24
IPI00337741.4	ACYLAMINO-ACID-RELEASING ENZYME	732	81224.5	5.28003	8	12
IPI00396485.3	ELONGATION FACTOR 1-ALPHA 1	462	50140.9	9.10011	8	60
IPI00410693.3	ISOFORM 1 OF PLASMINOGEN ACTIVATOR INHIBITOR 1 RNA-BINDING PROTEIN	408	44965.4	8.6601	8	11
IPI00411680.8	ISOFORM 1 OF PROTEIN-L-ISOASPARTATE(D-ASPARTATE) O-METHYLTRANSFERASE	227	24650.4	6.70006	8	25
IPI00413293.5	ISOFORM 1 OF TORSIN-1A PRECURSOR	332	37808.7	6.51005	8	14
IPI00438229.2	ISOFORM 1 OF TRANSCRIPTION INTERMEDIARY FACTOR 1-BETA	835	88549.7	5.52003	8	10
IPI00465028.7	ISOFORM 1 OF TRIOSEPHOSPHATE ISOMERASE	286	30791	5.64003	8	18
IPI00477090.6	IGHM PROTEIN	613	67296	5.89004	8	16
IPI00514002.4	ISOFORM 1 OF STAR-RELATED LIPID TRANSFER PROTEIN 9	4614	506756	6.02004	8	9
IPI00784869.4	ISOFORM 1 OF DYNEIN HEAVY CHAIN 10, AXONEMAL	4471	514817	5.63003	8	18
IPI00872759.1	564 KDA PROTEIN	5265	564339	5.64003	8	14
IPI00886969.1	SIMILAR TO HCG2011852	5904	669292	8.7501	8	9
IPI00003031.3	ISOFORM 2 OF ISOCHORISMATASE DOMAIN-CONTAINING PROTEIN 2, MITOCHONDRIAL PRECURSOR	221	24097.2	7.66008	9	33
IPI00003919.1	GLUTAMINYL-PEPTIDE CYCLOTRANSFERASE PRECURSOR	361	40876.6	6.11005	9	15
IPI00003971.1	ISOFORM RTN1-A OF RETICULON-1	776	83617.6	4.61001	9	16
IPI00005161.3	ACTIN-RELATED PROTEIN 2/3 COMPLEX SUBUNIT 2	300	34333	6.84006	9	17
IPI00005969.3	F-ACTIN-CAPPING PROTEIN SUBUNIT ALPHA-1	286	32922.8	5.44003	9	26
IPI00006379.1	NUCLEOLAR PROTEIN 5	529	59578.3	9.03011	9	27
IPI00006980.1	UPF0568 PROTEIN C14ORF166	244	28068.1	6.18005	9	23
IPI00008433.4	40S RIBOSOMAL PROTEIN S5	204	22876.4	9.73013	9	29
IPI00008575.3	ISOFORM 1 OF KH DOMAIN-CONTAINING, RNA-BINDING, SIGNAL TRANSDUCTION- ASSOCIATED PROTEIN 1	443	48227.4	8.7201	9	21
IPI00008730.2	SECRETAGOGIN	276	32039.7	5.24003	9	22
IPI00008982.1	ISOFORM LONG OF DELTA-1-PYRROLINE-5-CARBOXYLATE SYNTHETASE	795	87302.3	6.66006	9	17
IPI00009532.4	4-AMINOBUTYRATE AMINOTRANSFERASE, MITOCHONDRIAL PRECURSOR	500	56439	8.17009	9	20
IPI00010154.3	RAB GDP DISSOCIATION INHIBITOR ALPHA	447	50582.8	5.00002	9	29
IPI00011603.2	26S PROTEASOME NON-ATPASE REGULATORY SUBUNIT 3	534	60977.6	8.4701	9	32
IPI00011635.3	ISOFORM 2 OF BCL-2-LIKE 13 PROTEIN	485	52723.3	4.41001	9	28
IPI00011913.1	HETEROGENEOUS NUCLEAR RIBONUCLEOPROTEIN A0	305	30840.7	9.33012	9	16
IPI00012011.6	COFILIN-1	166	18502.5	8.21009	9	36
IPI00013415.1	40S RIBOSOMAL PROTEIN S7	194	22126.8	10.0901	9	26
IPI00013860.3	3-HYDROXYISOBUTYRATE DEHYDROGENASE, MITOCHONDRIAL PRECURSOR	336	35328.9	8.3801	9	15
IPI00016608.1	TRANSMEMBRANE EMP24 DOMAIN-CONTAINING PROTEIN 2 PRECURSOR	201	22761.2	5.08002	9	52
IPI00018465.1	T-COMPLEX PROTEIN 1 SUBUNIT ETA	543	59366.7	7.55008	9	16
IPI00022744.5	ISOFORM 1 OF EXPORTIN-2	971	110417	5.51003	9	15
IPI00023591.1	TRANSCRIPTIONAL ACTIVATOR PROTEIN PUR-ALPHA	322	34910.8	6.06004	9	20
IPI00000783.1	ISOFORM 1 OF PROTEASOME SUBUNIT BETA TYPE-8 PRECURSOR	276	30354.3	7.62008	9	23
IPI00001159.10	TRANSLATIONAL ACTIVATOR GCN1	2671	292742	7.18007	9	24
IPI00001676.9	ISOFORM 2 OF NUCLEAR PROTEIN LOCALIZATION PROTEIN 4 HOMOLOG	617	69461	6.22005	9	13
IPI00002405.4	2'-5'-OLIGOADENYLATE SYNTHETASE 3	1087	121165	8.7301	9	11
IPI00028520.2	ISOFORM 1 OF NADH DEHYDROGENASE [UBIQUINONE] FLAVOPROTEIN 1, MITOCHONDRIAL PRECURSOR	464	50817.1	8.5101	9	45
IPI00029623.1	PROTEASOME SUBUNIT ALPHA TYPE-6	246	27399.4	6.34005	9	23
IPI00030363.1	ACETYL-COA ACETYLTRANSFERASE, MITOCHONDRIAL PRECURSOR	427	45199.6	8.97011	9	21
IPI00031461.1	RAB GDP DISSOCIATION INHIBITOR BETA	445	50663.3	6.10004	9	20
IPI00072377.1	ISOFORM 1 OF PROTEIN SET	290	33488.9	4.22	9	29
IPI00100197.3	ISOFORM 1 OF NSFL1 COFACTOR P47	370	40572.8	4.99002	9	11
IPI00163230.5	COP9 SIGNALOSOME COMPLEX SUBUNIT 6	327	36163.5	5.46003	9	15
IPI00165949.2	ISOFORM 2 OF ENDOPLASMIC RETICULUM AMINOPEPTIDASE 1	948	107841	5.86004	9	9
IPI00183913.4	ISOFORM 1 OF IMMUNOGLOBULIN SUPERFAMILY MEMBER 10 PRECURSOR	2623	290836	9.24012	9	11
IPI00216699.1	ISOFORM 2 OF FERMITIN FAMILY HOMOLOG 3	663	75430.2	6.31005	9	17
IPI00219729.3	MITOCHONDRIAL 2-OXOGLUTARATE/MALATE CARRIER PROTEIN	314	34061.7	9.91013	9	21
IPI00220113.1	ISOFORM 2 OF MICROTUBULE-ASSOCIATED PROTEIN 4	979	102906	5.34003	9	31
IPI00220301.5	PEROXIREDOXIN-6	224	25035	5.99004	9	30
IPI00220487.4	ISOFORM 1 OF ATP SYNTHASE SUBUNIT D, MITOCHONDRIAL	161	18491.2	5.21002	9	41
IPI00220503.9	DYNACTIN 2	406	44819.7	5.06002	9	15
IPI00220637.5	SERYL-TRNA SYNTHETASE, CYTOPLASMIC	514	58777.3	6.04004	9	20
IPI00221222.7	ACTIVATED RNA POLYMERASE II TRANSCRIPTIONAL COACTIVATOR P15	127	14395.3	9.59012	9	17
IPI00235647.6	SIMILAR TO HCG1641252	334	34803.4	10.3501	9	15
IPI00290416.3	ISOFORM 1 OF OBG-LIKE ATPASE 1	396	44743.6	7.63008	9	28
IPI00291866.5	PLASMA PROTEASE C1 INHIBITOR PRECURSOR	500	55154.2	6.09004	9	14
IPI00294159.3	TRICARBOXYLATE TRANSPORT PROTEIN, MITOCHONDRIAL PRECURSOR	311	34012.7	9.91013	9	24
IPI00299024.9	BRAIN ACID SOLUBLE PROTEIN 1	227	22693.4	4.64001	9	11
IPI00301109.4	ISOFORM 1 OF INORGANIC PYROPHOSPHATASE 2, MITOCHONDRIAL PRECURSOR	334	37920.2	7.06007	9	20
IPI00301419.2	COP9 SIGNALOSOME COMPLEX SUBUNIT 7A	275	30276.6	8.3301	9	17
IPI00304692.1	HETEROGENEOUS NUCLEAR RIBONUCLEOPROTEIN G	391	42331.8	10.0501	9	23
IPI00306719.6	ISOFORM 1 OF CHITINASE DOMAIN-CONTAINING PROTEIN 1 PRECURSOR	393	44940.7	8.7301	9	22
IPI00328170.9	MANNOSYL-OLIGOSACCHARIDE GLUCOSIDASE	837	91917.6	8.97011	9	13
IPI00328243.2	PHOSPHOLIPASE D3	490	54705.4	6.01004	9	23
IPI00332371.9	ISOFORM 1 OF 6-PHOSPHOFRUCTOKINASE, LIVER TYPE	780	85018.5	7.25007	9	10
IPI00453473.6	HISTONE H4	103	11367.3	11.3602	9	17
IPI00465260.5	85 KDA PROTEIN	750	84520.2	7.54008	9	15
IPI00479997.4	STATHMIN	149	17302.5	5.76004	9	14
IPI00550689.3	UPF0027 PROTEIN C22ORF28	505	55210.3	6.76006	9	11
IPI00555956.2	PROTEASOME SUBUNIT BETA TYPE-4 PRECURSOR	264	29204.2	5.71004	9	35
IPI00604590.3	NUCLEOSIDE DIPHOSPHATE KINASE	292	32642	8.7001	9	34
IPI00646917.1	CLEAVAGE AND POLYADENYLATION SPECIFICITY FACTOR SUBUNIT 5	227	26227.3	8.85011	9	26
IPI00783665.2	LAMININ SUBUNIT ALPHA-5 PRECURSOR	3695	399758	6.61006	9	19
IPI00003842.2	ISOFORM 1 OF MICROTUBULE-ASSOCIATED PROTEIN 2	1827	199538	4.82001	10	14
IPI00005158.1	LON PROTEASE HOMOLOG, MITOCHONDRIAL PRECURSOR	959	106489	6.00004	10	13
IPI00005159.3	ACTIN-RELATED PROTEIN 2	394	44760.8	6.29005	10	28
IPI00006865.3	VESICLE-TRAFFICKING PROTEIN SEC22B	215	24740.6	8.6601	10	14
IPI00007722.2	ADENOSINE MONOPHOSPHATE DEAMINASE 2	890	101853	6.66006	10	16
IPI00007928.4	PRE-MRNA-PROCESSING-SPLICING FACTOR 8	2335	273599	8.95011	10	13
IPI00008240.2	METHIONYL-TRNA SYNTHETASE, CYTOPLASMIC	900	101116	5.82004	10	11
IPI00008530.1	60S ACIDIC RIBOSOMAL PROTEIN P0	317	34273.5	5.71004	10	26
IPI00009771.6	LAMIN-B2	620	69948.5	5.49003	10	18
IPI00010720.1	T-COMPLEX PROTEIN 1 SUBUNIT EPSILON	541	59671.1	5.45003	10	29
IPI00010810.1	ELECTRON TRANSFER FLAVOPROTEIN SUBUNIT ALPHA, MITOCHONDRIAL PRECURSOR	333	35079.6	8.6101	10	18
IPI00012795.3	EUKARYOTIC TRANSLATION INITIATION FACTOR 3 SUBUNIT I	325	36501.8	5.37003	10	14
IPI00013881.6	HETEROGENEOUS NUCLEAR RIBONUCLEOPROTEIN H	449	49229.5	5.88004	10	51
IPI00013894.1	STRESS-INDUCED-PHOSPHOPROTEIN 1	543	62639.3	6.40005	10	16
IPI00014177.3	SEPTIN-2	361	41487.5	6.14005	10	27
IPI00015911.1	DIHYDROLIPOYL DEHYDROGENASE, MITOCHONDRIAL PRECURSOR	509	54150.3	7.59008	10	14
IPI00017601.1	CERULOPLASMIN PRECURSOR	1065	122205	5.43003	10	13
IPI00017855.1	ACONITATE HYDRATASE, MITOCHONDRIAL PRECURSOR	780	85425.4	7.35007	10	15
IPI00020984.1	CALNEXIN PRECURSOR	592	67568.5	4.47001	10	16
IPI00022793.5	TRIFUNCTIONAL ENZYME SUBUNIT BETA, MITOCHONDRIAL PRECURSOR	474	51294.5	9.44012	10	18
IPI00024920.1	ATP SYNTHASE SUBUNIT DELTA, MITOCHONDRIAL PRECURSOR	168	17490	5.37003	10	24
IPI00026154.2	GLUCOSIDASE 2 SUBUNIT BETA PRECURSOR	528	59425.5	4.32	10	13
IPI00026216.4	PUROMYCIN-SENSITIVE AMINOPEPTIDASE	919	103276	5.48003	10	12
IPI00026230.1	HETEROGENEOUS NUCLEAR RIBONUCLEOPROTEIN H2	449	49263.6	5.88004	10	49
IPI00026665.2	GLUTAMINYL-TRNA SYNTHETASE	793	89657.1	6.95006	10	12
IPI00027252.6	PROHIBITIN-2	299	33296.4	9.82013	10	43
IPI00028004.2	PROTEASOME SUBUNIT BETA TYPE-3	205	22948.9	6.14005	10	32
IPI00028888.1	ISOFORM 1 OF HETEROGENEOUS NUCLEAR RIBONUCLEOPROTEIN D0	355	38434.2	7.61008	10	51
IPI00031583.4	PUTATIVE UNCHARACTERIZED PROTEIN DKFZP451D234	973	109187	4.82001	10	18
IPI00059366.4	H2A HISTONE FAMILY, MEMBER Y ISOFORM 2	371	39488.9	9.78013	10	17
IPI00060201.14	ENDOCRINE TRANSMITTER REGULATORY PROTEIN	673	76251.9	9.17011	10	24
IPI00184670.4	ISOFORM EX1A-2-3 OF AMP DEAMINASE 2	798	92070.9	5.86004	10	16
IPI00215743.3	ISOFORM 3 OF RIBOSOME-BINDING PROTEIN 1	1410	152472	8.6801	10	11
IPI00220642.7	14-3-3 PROTEIN GAMMA	247	28302.6	4.80002	10	26
IPI00220706.10	HEMOGLOBIN SUBUNIT GAMMA-1	147	16140.5	6.64006	10	48
IPI00237884.3	ISOFORM 1 OF A-KINASE ANCHOR PROTEIN 12	1782	191481	4.36001	10	13
[truncated: 250 more rows]
